# Supplementary material for: Transcription Regulation and Genome Rewiring Governing Sensitivity and Resistance to FOXM1 Inhibition in Breast Cancer
Source: Cancers (Basel). 2021 Dec 14;13(24):6282. doi: 10.3390/cancers13246282 (PMC8699539; doi:10.3390/cancers13246282)
Supplement: Supplementary file 1 [file cancers-13-06282-s001.zip]

Archive with 4 entries (4 files):
- FOXM1_Supplementary_Materials_120621.pdf
- SupplementaryTable_S3_Fig_1D.xlsx
- SupplementaryTable_S4_Fig1E.xlsx
- SupplementaryTable_S6_cell_cycle_genes_expression.xlsx
