# Supplementary material for: Transcription Regulation and Genome Rewiring Governing Sensitivity and Resistance to FOXM1 Inhibition in Breast Cancer
Source: Cancers (Basel). 2021 Dec 14;13(24):6282. doi: 10.3390/cancers13246282 (PMC8699539; doi:10.3390/cancers13246282)
Supplement: Supplementary file 1 [file cancers-13-06282-s001.zip › SupplementaryTable_S3_Fig_1D.xlsx]

## Sheet: Sheet1
Supplementary Table S3. Statistical analysis of FOXM1 target gene expressions in MCF7 cells treated with NB73 or NB115 for 9h (goes with Fig. 1D). Data subjected to two-way ANOVA with Tukey's multiple comparisons test.
Within each row, compare columns (simple effects within rows)
Number of families	16
Number of comparisons per family	3
Alpha	0.05
Tukey's multiple comparisons test	Mean Diff.	95.00% CI of diff.	Below threshold?	Summary	Adjusted P Value
CENPA
vehicle vs. NB73	-8.272	-11.00 to -5.549	Yes	****	<0.0001
vehicle vs. NB115	-7.141	-9.865 to -4.418	Yes	****	<0.0001
NB73 vs. NB115	1.131	-1.593 to 3.855	No	ns	0.586
CENPL
vehicle vs. NB73	-0.4784	-3.202 to 2.245	No	ns	0.9082
vehicle vs. NB115	-0.234	-2.958 to 2.490	No	ns	0.9772
NB73 vs. NB115	0.2444	-2.479 to 2.968	No	ns	0.9752
CDC25B
vehicle vs. NB73	-30.32	-33.05 to -27.60	Yes	****	<0.0001
vehicle vs. NB115	-20.29	-23.02 to -17.57	Yes	****	<0.0001
NB73 vs. NB115	10.03	7.308 to 12.76	Yes	****	<0.0001
CENPF
vehicle vs. NB73	0.9853	-1.738 to 3.709	No	ns	0.666
vehicle vs. NB115	-0.5221	-3.246 to 2.202	No	ns	0.8917
NB73 vs. NB115	-1.507	-4.231 to 1.216	No	ns	0.389
CCNB2
vehicle vs. NB73	-7.335	-10.06 to -4.612	Yes	****	<0.0001
vehicle vs. NB115	-5.457	-8.180 to -2.733	Yes	****	<0.0001
NB73 vs. NB115	1.879	-0.8449 to 4.602	No	ns	0.2331
GTSE1
vehicle vs. NB73	3.062	0.3387 to 5.786	Yes	*	0.0236
vehicle vs. NB115	1.647	-1.077 to 4.370	No	ns	0.3251
NB73 vs. NB115	-1.416	-4.140 to 1.308	No	ns	0.4342
FOXM1
vehicle vs. NB73	5.114	2.390 to 7.838	Yes	****	<0.0001
vehicle vs. NB115	4.974	2.250 to 7.697	Yes	***	0.0001
NB73 vs. NB115	-0.1403	-2.864 to 2.583	No	ns	0.9917
AURKB
vehicle vs. NB73	1.054	-1.670 to 3.777	No	ns	0.6284
vehicle vs. NB115	3.626	0.9027 to 6.350	Yes	**	0.0058
NB73 vs. NB115	2.573	-0.1510 to 5.296	No	ns	0.0683
PLK1
vehicle vs. NB73	9.051	6.328 to 11.78	Yes	****	<0.0001
vehicle vs. NB115	4.328	1.604 to 7.052	Yes	***	0.0008
NB73 vs. NB115	-4.723	-7.447 to -1.999	Yes	***	0.0002
CENPM
vehicle vs. NB73	1.001	-1.723 to 3.725	No	ns	0.6573
vehicle vs. NB115	0.4163	-2.307 to 3.140	No	ns	0.9297
NB73 vs. NB115	-0.5849	-3.309 to 2.139	No	ns	0.8661
CCNE2
vehicle vs. NB73	12.29	9.562 to 15.01	Yes	****	<0.0001
vehicle vs. NB115	10.15	7.427 to 12.87	Yes	****	<0.0001
NB73 vs. NB115	-2.136	-4.859 to 0.5881	No	ns	0.154
CDK1
vehicle vs. NB73	8.088	5.365 to 10.81	Yes	****	<0.0001
vehicle vs. NB115	5.434	2.710 to 8.158	Yes	****	<0.0001
NB73 vs. NB115	-2.654	-5.378 to 0.06941	No	ns	0.0578
BIRC5
vehicle vs. NB73	13.79	11.07 to 16.52	Yes	****	<0.0001
vehicle vs. NB115	12.57	9.845 to 15.29	Yes	****	<0.0001
NB73 vs. NB115	-1.224	-3.948 to 1.499	No	ns	0.5349
CCNA2
vehicle vs. NB73	20.06	17.33 to 22.78	Yes	****	<0.0001
vehicle vs. NB115	10.81	8.089 to 13.54	Yes	****	<0.0001
NB73 vs. NB115	-9.245	-11.97 to -6.522	Yes	****	<0.0001
AURKA
vehicle vs. NB73	15	12.28 to 17.73	Yes	****	<0.0001
vehicle vs. NB115	11.74	9.019 to 14.47	Yes	****	<0.0001
NB73 vs. NB115	-3.262	-5.986 to -0.5387	Yes	*	0.0146
CCNB1
vehicle vs. NB73	39.03	36.31 to 41.76	Yes	****	<0.0001
vehicle vs. NB115	28.8	26.08 to 31.53	Yes	****	<0.0001
NB73 vs. NB115	-10.23	-12.95 to -7.506	Yes	****	<0.0001
Test details	Mean 1	Mean 2	Mean Diff.	SE of diff.	N1	N2	q	DF
CENPA
vehicle vs. NB73	21.79	30.07	-8.272	1.144	3	3	10.23	96
vehicle vs. NB115	21.79	28.93	-7.141	1.144	3	3	8.827	96
NB73 vs. NB115	30.07	28.93	1.131	1.144	3	3	1.398	96
CENPL
vehicle vs. NB73	6.031	6.51	-0.4784	1.144	3	3	0.5914	96
vehicle vs. NB115	6.031	6.265	-0.234	1.144	3	3	0.2892	96
NB73 vs. NB115	6.51	6.265	0.2444	1.144	3	3	0.3021	96
CDC25B
vehicle vs. NB73	62.52	92.84	-30.32	1.144	3	3	37.48	96
vehicle vs. NB115	62.52	82.81	-20.29	1.144	3	3	25.08	96
NB73 vs. NB115	92.84	82.81	10.03	1.144	3	3	12.4	96
CENPF
vehicle vs. NB73	12.67	11.69	0.9853	1.144	3	3	1.218	96
vehicle vs. NB115	12.67	13.2	-0.5221	1.144	3	3	0.6453	96
NB73 vs. NB115	11.69	13.2	-1.507	1.144	3	3	1.863	96
CCNB2
vehicle vs. NB73	65.65	72.98	-7.335	1.144	3	3	9.067	96
vehicle vs. NB115	65.65	71.1	-5.457	1.144	3	3	6.745	96
NB73 vs. NB115	72.98	71.1	1.879	1.144	3	3	2.322	96
GTSE1
vehicle vs. NB73	12.94	9.877	3.062	1.144	3	3	3.785	96
vehicle vs. NB115	12.94	11.29	1.647	1.144	3	3	2.035	96
NB73 vs. NB115	9.877	11.29	-1.416	1.144	3	3	1.75	96
FOXM1
vehicle vs. NB73	37.7	32.58	5.114	1.144	3	3	6.321	96
vehicle vs. NB115	37.7	32.72	4.974	1.144	3	3	6.148	96
NB73 vs. NB115	32.58	32.72	-0.1403	1.144	3	3	0.1734	96
AURKB
vehicle vs. NB73	37.51	36.46	1.054	1.144	3	3	1.302	96
vehicle vs. NB115	37.51	33.89	3.626	1.144	3	3	4.482	96
NB73 vs. NB115	36.46	33.89	2.573	1.144	3	3	3.18	96
PLK1
vehicle vs. NB73	55.04	45.99	9.051	1.144	3	3	11.19	96
vehicle vs. NB115	55.04	50.71	4.328	1.144	3	3	5.35	96
NB73 vs. NB115	45.99	50.71	-4.723	1.144	3	3	5.838	96
CENPM
vehicle vs. NB73	10.79	9.787	1.001	1.144	3	3	1.237	96
vehicle vs. NB115	10.79	10.37	0.4163	1.144	3	3	0.5146	96
NB73 vs. NB115	9.787	10.37	-0.5849	1.144	3	3	0.7229	96
CCNE2
vehicle vs. NB73	15.99	3.708	12.29	1.144	3	3	15.19	96
vehicle vs. NB115	15.99	5.843	10.15	1.144	3	3	12.55	96
NB73 vs. NB115	3.708	5.843	-2.136	1.144	3	3	2.64	96
CDK1
vehicle vs. NB73	34.23	26.15	8.088	1.144	3	3	9.998	96
vehicle vs. NB115	34.23	28.8	5.434	1.144	3	3	6.717	96
NB73 vs. NB115	26.15	28.8	-2.654	1.144	3	3	3.281	96
BIRC5
vehicle vs. NB73	43.36	29.57	13.79	1.144	3	3	17.05	96
vehicle vs. NB115	43.36	30.79	12.57	1.144	3	3	15.54	96
NB73 vs. NB115	29.57	30.79	-1.224	1.144	3	3	1.513	96
CCNA2
vehicle vs. NB73	66.43	46.37	20.06	1.144	3	3	24.79	96
vehicle vs. NB115	66.43	55.61	10.81	1.144	3	3	13.37	96
NB73 vs. NB115	46.37	55.61	-9.245	1.144	3	3	11.43	96
AURKA
vehicle vs. NB73	91.59	76.59	15	1.144	3	3	18.55	96
vehicle vs. NB115	91.59	79.85	11.74	1.144	3	3	14.51	96
NB73 vs. NB115	76.59	79.85	-3.262	1.144	3	3	4.033	96
CCNB1
vehicle vs. NB73	160	120.9	39.03	1.144	3	3	48.25	96
vehicle vs. NB115	160	131.2	28.8	1.144	3	3	35.6	96
NB73 vs. NB115	120.9	131.2	-10.23	1.144	3	3	12.64	96
