# Supplementary material for: Transcription Regulation and Genome Rewiring Governing Sensitivity and Resistance to FOXM1 Inhibition in Breast Cancer
Source: Cancers (Basel). 2021 Dec 14;13(24):6282. doi: 10.3390/cancers13246282 (PMC8699539; doi:10.3390/cancers13246282)
Supplement: Supplementary file 1 [file cancers-13-06282-s001.zip › SupplementaryTable_S4_Fig1E.xlsx]

## Sheet: Stats 231 Fig 1E
Supplementary Table S4. Statistical analysis of FOXM1 target gene expressions in 231 P, T, & R cells (goes with Fig. 1E). Data subjected to two-way ANOVA with Tukey's multiple comparisons test.
Within each row, compare columns (simple effects within rows)
Number of families	16
Number of comparisons per family	3
Alpha	0.05
Tukey's multiple comparisons test	Mean Diff.	95.00% CI of diff.	Below threshold?	Summary	Adjusted P Value
AURKB
Parental vs. Treated	30.67	28.93 to 32.41	Yes	****	<0.0001
Parental vs. Resistant	9.887	8.146 to 11.63	Yes	****	<0.0001
Treated vs. Resistant	-20.78	-22.52 to -19.04	Yes	****	<0.0001
FOXM1
Parental vs. Treated	15.3	13.56 to 17.04	Yes	****	<0.0001
Parental vs. Resistant	5.002	3.261 to 6.743	Yes	****	<0.0001
Treated vs. Resistant	-10.3	-12.04 to -8.555	Yes	****	<0.0001
BIRC5
Parental vs. Treated	18.97	17.23 to 20.71	Yes	****	<0.0001
Parental vs. Resistant	1.315	-0.4261 to 3.056	No	ns	0.1757
Treated vs. Resistant	-17.66	-19.40 to -15.92	Yes	****	<0.0001
CDK1
Parental vs. Treated	32.98	31.23 to 34.72	Yes	****	<0.0001
Parental vs. Resistant	10.91	9.169 to 12.65	Yes	****	<0.0001
Treated vs. Resistant	-22.06	-23.81 to -20.32	Yes	****	<0.0001
CENPA
Parental vs. Treated	8.69	6.949 to 10.43	Yes	****	<0.0001
Parental vs. Resistant	5.886	4.145 to 7.627	Yes	****	<0.0001
Treated vs. Resistant	-2.804	-4.545 to -1.063	Yes	***	0.0007
CCNA2
Parental vs. Treated	35.08	33.34 to 36.82	Yes	****	<0.0001
Parental vs. Resistant	17.26	15.52 to 19.01	Yes	****	<0.0001
Treated vs. Resistant	-17.82	-19.56 to -16.07	Yes	****	<0.0001
PLK1
Parental vs. Treated	17.08	15.34 to 18.82	Yes	****	<0.0001
Parental vs. Resistant	4.244	2.503 to 5.985	Yes	****	<0.0001
Treated vs. Resistant	-12.83	-14.58 to -11.09	Yes	****	<0.0001
CENPM
Parental vs. Treated	7.787	6.046 to 9.528	Yes	****	<0.0001
Parental vs. Resistant	3.196	1.455 to 4.937	Yes	****	<0.0001
Treated vs. Resistant	-4.59	-6.332 to -2.849	Yes	****	<0.0001
GTSE1
Parental vs. Treated	10.89	9.151 to 12.63	Yes	****	<0.0001
Parental vs. Resistant	4.501	2.760 to 6.242	Yes	****	<0.0001
Treated vs. Resistant	-6.392	-8.133 to -4.651	Yes	****	<0.0001
CENPF
Parental vs. Treated	19.7	17.96 to 21.44	Yes	****	<0.0001
Parental vs. Resistant	-11.11	-12.85 to -9.366	Yes	****	<0.0001
Treated vs. Resistant	-30.81	-32.55 to -29.06	Yes	****	<0.0001
CENPL
Parental vs. Treated	2.594	0.8529 to 4.335	Yes	**	0.0017
Parental vs. Resistant	-3.136	-4.877 to -1.395	Yes	***	0.0001
Treated vs. Resistant	-5.73	-7.471 to -3.989	Yes	****	<0.0001
CCNE2
Parental vs. Treated	6.909	5.168 to 8.650	Yes	****	<0.0001
Parental vs. Resistant	0.9842	-0.7569 to 2.725	No	ns	0.3736
Treated vs. Resistant	-5.925	-7.666 to -4.184	Yes	****	<0.0001
CCNB2
Parental vs. Treated	15.72	13.98 to 17.46	Yes	****	<0.0001
Parental vs. Resistant	4.249	2.507 to 5.990	Yes	****	<0.0001
Treated vs. Resistant	-11.47	-13.22 to -9.734	Yes	****	<0.0001
CDC25B
Parental vs. Treated	-2.904	-4.645 to -1.163	Yes	***	0.0004
Parental vs. Resistant	-6.174	-7.915 to -4.433	Yes	****	<0.0001
Treated vs. Resistant	-3.27	-5.011 to -1.529	Yes	****	<0.0001
AURKA
Parental vs. Treated	41.47	39.73 to 43.21	Yes	****	<0.0001
Parental vs. Resistant	4.223	2.482 to 5.964	Yes	****	<0.0001
Treated vs. Resistant	-37.25	-38.99 to -35.51	Yes	****	<0.0001
CCNB1
Parental vs. Treated	60.74	59.00 to 62.48	Yes	****	<0.0001
Parental vs. Resistant	49.84	48.09 to 51.58	Yes	****	<0.0001
Treated vs. Resistant	-10.91	-12.65 to -9.165	Yes	****	<0.0001
Test details	Mean 1	Mean 2	Mean Diff.	SE of diff.	N1	N2	q	DF
AURKB
Parental vs. Treated	55.37	24.7	30.67	0.7314	3	3	59.31	96
Parental vs. Resistant	55.37	45.49	9.887	0.7314	3	3	19.12	96
Treated vs. Resistant	24.7	45.49	-20.78	0.7314	3	3	40.19	96
FOXM1
Parental vs. Treated	37.82	22.52	15.3	0.7314	3	3	29.58	96
Parental vs. Resistant	37.82	32.82	5.002	0.7314	3	3	9.673	96
Treated vs. Resistant	22.52	32.82	-10.3	0.7314	3	3	19.91	96
BIRC5
Parental vs. Treated	42.42	23.44	18.97	0.7314	3	3	36.69	96
Parental vs. Resistant	42.42	41.1	1.315	0.7314	3	3	2.543	96
Treated vs. Resistant	23.44	41.1	-17.66	0.7314	3	3	34.14	96
CDK1
Parental vs. Treated	60.27	27.3	32.98	0.7314	3	3	63.76	96
Parental vs. Resistant	60.27	49.36	10.91	0.7314	3	3	21.1	96
Treated vs. Resistant	27.3	49.36	-22.06	0.7314	3	3	42.67	96
CENPA
Parental vs. Treated	23.25	14.56	8.69	0.7314	3	3	16.8	96
Parental vs. Resistant	23.25	17.37	5.886	0.7314	3	3	11.38	96
Treated vs. Resistant	14.56	17.37	-2.804	0.7314	3	3	5.422	96
CCNA2
Parental vs. Treated	69.92	34.84	35.08	0.7314	3	3	67.83	96
Parental vs. Resistant	69.92	52.65	17.26	0.7314	3	3	33.38	96
Treated vs. Resistant	34.84	52.65	-17.82	0.7314	3	3	34.45	96
PLK1
Parental vs. Treated	32.05	14.97	17.08	0.7314	3	3	33.02	96
Parental vs. Resistant	32.05	27.81	4.244	0.7314	3	3	8.207	96
Treated vs. Resistant	14.97	27.81	-12.83	0.7314	3	3	24.82	96
CENPM
Parental vs. Treated	14.24	6.452	7.787	0.7314	3	3	15.06	96
Parental vs. Resistant	14.24	11.04	3.196	0.7314	3	3	6.18	96
Treated vs. Resistant	6.452	11.04	-4.59	0.7314	3	3	8.877	96
GTSE1
Parental vs. Treated	21.22	10.32	10.89	0.7314	3	3	21.06	96
Parental vs. Resistant	21.22	16.71	4.501	0.7314	3	3	8.703	96
Treated vs. Resistant	10.32	16.71	-6.392	0.7314	3	3	12.36	96
CENPF
Parental vs. Treated	44.8	25.1	19.7	0.7314	3	3	38.09	96
Parental vs. Resistant	44.8	55.91	-11.11	0.7314	3	3	21.48	96
Treated vs. Resistant	25.1	55.91	-30.81	0.7314	3	3	59.57	96
CENPL
Parental vs. Treated	7.693	5.099	2.594	0.7314	3	3	5.016	96
Parental vs. Resistant	7.693	10.83	-3.136	0.7314	3	3	6.064	96
Treated vs. Resistant	5.099	10.83	-5.73	0.7314	3	3	11.08	96
CCNE2
Parental vs. Treated	9.995	3.086	6.909	0.7314	3	3	13.36	96
Parental vs. Resistant	9.995	9.011	0.9842	0.7314	3	3	1.903	96
Treated vs. Resistant	3.086	9.011	-5.925	0.7314	3	3	11.46	96
CCNB2
Parental vs. Treated	46.82	31.09	15.72	0.7314	3	3	30.4	96
Parental vs. Resistant	46.82	42.57	4.249	0.7314	3	3	8.215	96
Treated vs. Resistant	31.09	42.57	-11.47	0.7314	3	3	22.19	96
CDC25B
Parental vs. Treated	43.4	46.31	-2.904	0.7314	3	3	5.615	96
Parental vs. Resistant	43.4	49.58	-6.174	0.7314	3	3	11.94	96
Treated vs. Resistant	46.31	49.58	-3.27	0.7314	3	3	6.324	96
AURKA
Parental vs. Treated	88.88	47.41	41.47	0.7314	3	3	80.19	96
Parental vs. Resistant	88.88	84.66	4.223	0.7314	3	3	8.166	96
Treated vs. Resistant	47.41	84.66	-37.25	0.7314	3	3	72.03	96
CCNB1
Parental vs. Treated	127.8	67.03	60.74	0.7314	3	3	117.5	96
Parental vs. Resistant	127.8	77.94	49.84	0.7314	3	3	96.37	96
Treated vs. Resistant	67.03	77.94	-10.91	0.7314	3	3	21.09	96

## Sheet: Stats MCF7 Fig 1E
Supplementary Table S4. Statistical analysis of FOXM1 target gene expressions in MCF7 P, T, & R cells (goes with Fig. 1E). Data subjected to two-way ANOVA with Tukey's multiple comparisons test.
Within each row, compare columns (simple effects within rows)
Number of families	16
Number of comparisons per family	3
Alpha	0.05
Tukey's multiple comparisons test	Mean Diff.	95.00% CI of diff.	Below threshold?	Summary	Adjusted P Value
AURKB
Parental vs. Treated	23.93	22.40 to 25.47	Yes	****	<0.0001
Parental vs. Resistant	14.7	13.16 to 16.23	Yes	****	<0.0001
Treated vs. Resistant	-9.237	-10.77 to -7.701	Yes	****	<0.0001
FOXM1
Parental vs. Treated	24.55	23.02 to 26.09	Yes	****	<0.0001
Parental vs. Resistant	4.689	3.153 to 6.226	Yes	****	<0.0001
Treated vs. Resistant	-19.87	-21.40 to -18.33	Yes	****	<0.0001
BIRC5
Parental vs. Treated	24.53	23.00 to 26.07	Yes	****	<0.0001
Parental vs. Resistant	17.95	16.41 to 19.48	Yes	****	<0.0001
Treated vs. Resistant	-6.586	-8.123 to -5.050	Yes	****	<0.0001
CDK1
Parental vs. Treated	23.36	21.82 to 24.90	Yes	****	<0.0001
Parental vs. Resistant	14.7	13.17 to 16.24	Yes	****	<0.0001
Treated vs. Resistant	-8.658	-10.19 to -7.121	Yes	****	<0.0001
CENPA
Parental vs. Treated	-1.576	-3.112 to -0.03942	Yes	*	0.0431
Parental vs. Resistant	9.668	8.132 to 11.20	Yes	****	<0.0001
Treated vs. Resistant	11.24	9.708 to 12.78	Yes	****	<0.0001
CCNA2
Parental vs. Treated	44.77	43.23 to 46.30	Yes	****	<0.0001
Parental vs. Resistant	42.8	41.26 to 44.34	Yes	****	<0.0001
Treated vs. Resistant	-1.966	-3.503 to -0.4300	Yes	**	0.0083
PLK1
Parental vs. Treated	22.92	21.39 to 24.46	Yes	****	<0.0001
Parental vs. Resistant	22.25	20.71 to 23.78	Yes	****	<0.0001
Treated vs. Resistant	-0.6779	-2.214 to 0.8586	No	ns	0.5472
CENPM
Parental vs. Treated	6.214	4.678 to 7.751	Yes	****	<0.0001
Parental vs. Resistant	3.886	2.350 to 5.423	Yes	****	<0.0001
Treated vs. Resistant	-2.328	-3.864 to -0.7913	Yes	**	0.0014
GTSE1
Parental vs. Treated	10.41	8.869 to 11.94	Yes	****	<0.0001
Parental vs. Resistant	6.776	5.240 to 8.313	Yes	****	<0.0001
Treated vs. Resistant	-3.63	-5.166 to -2.093	Yes	****	<0.0001
CENPF
Parental vs. Treated	7.202	5.665 to 8.738	Yes	****	<0.0001
Parental vs. Resistant	1.27	-0.2667 to 2.806	No	ns	0.1259
Treated vs. Resistant	-5.932	-7.468 to -4.395	Yes	****	<0.0001
CENPL
Parental vs. Treated	2.204	0.6671 to 3.740	Yes	**	0.0027
Parental vs. Resistant	0.8916	-0.6449 to 2.428	No	ns	0.3546
Treated vs. Resistant	-1.312	-2.848 to 0.2245	No	ns	0.1099
CCNE2
Parental vs. Treated	21.52	19.98 to 23.05	Yes	****	<0.0001
Parental vs. Resistant	2.079	0.5424 to 3.615	Yes	**	0.0049
Treated vs. Resistant	-19.44	-20.98 to -17.90	Yes	****	<0.0001
CCNB2
Parental vs. Treated	21.28	19.74 to 22.81	Yes	****	<0.0001
Parental vs. Resistant	34.26	32.72 to 35.79	Yes	****	<0.0001
Treated vs. Resistant	12.98	11.44 to 14.52	Yes	****	<0.0001
CDC25B
Parental vs. Treated	-16.3	-17.84 to -14.76	Yes	****	<0.0001
Parental vs. Resistant	8.429	6.892 to 9.965	Yes	****	<0.0001
Treated vs. Resistant	24.73	23.19 to 26.26	Yes	****	<0.0001
AURKA
Parental vs. Treated	43.16	41.62 to 44.70	Yes	****	<0.0001
Parental vs. Resistant	28.11	26.57 to 29.64	Yes	****	<0.0001
Treated vs. Resistant	-15.05	-16.59 to -13.51	Yes	****	<0.0001
CCNB1
Parental vs. Treated	52.85	51.31 to 54.38	Yes	****	<0.0001
Parental vs. Resistant	76.66	75.12 to 78.19	Yes	****	<0.0001
Treated vs. Resistant	23.81	22.27 to 25.35	Yes	****	<0.0001
Test details	Mean 1	Mean 2	Mean Diff.	SE of diff.	N1	N2	q	DF
AURKB
Parental vs. Treated	43.82	19.89	23.93	0.6454	3	3	52.44	96
Parental vs. Resistant	43.82	29.12	14.7	0.6454	3	3	32.2	96
Treated vs. Resistant	19.89	29.12	-9.237	0.6454	3	3	20.24	96
FOXM1
Parental vs. Treated	42.44	17.89	24.55	0.6454	3	3	53.8	96
Parental vs. Resistant	42.44	37.76	4.689	0.6454	3	3	10.27	96
Treated vs. Resistant	17.89	37.76	-19.87	0.6454	3	3	43.53	96
BIRC5
Parental vs. Treated	37.31	12.78	24.53	0.6454	3	3	53.76	96
Parental vs. Resistant	37.31	19.36	17.95	0.6454	3	3	39.33	96
Treated vs. Resistant	12.78	19.36	-6.586	0.6454	3	3	14.43	96
CDK1
Parental vs. Treated	38.54	15.18	23.36	0.6454	3	3	51.19	96
Parental vs. Resistant	38.54	23.84	14.7	0.6454	3	3	32.22	96
Treated vs. Resistant	15.18	23.84	-8.658	0.6454	3	3	18.97	96
CENPA
Parental vs. Treated	20.9	22.47	-1.576	0.6454	3	3	3.453	96
Parental vs. Resistant	20.9	11.23	9.668	0.6454	3	3	21.19	96
Treated vs. Resistant	22.47	11.23	11.24	0.6454	3	3	24.64	96
CCNA2
Parental vs. Treated	67.18	22.42	44.77	0.6454	3	3	98.09	96
Parental vs. Resistant	67.18	24.38	42.8	0.6454	3	3	93.78	96
Treated vs. Resistant	22.42	24.38	-1.966	0.6454	3	3	4.309	96
PLK1
Parental vs. Treated	42.88	19.96	22.92	0.6454	3	3	50.23	96
Parental vs. Resistant	42.88	20.64	22.25	0.6454	3	3	48.75	96
Treated vs. Resistant	19.96	20.64	-0.6779	0.6454	3	3	1.485	96
CENPM
Parental vs. Treated	9.835	3.62	6.214	0.6454	3	3	13.62	96
Parental vs. Resistant	9.835	5.948	3.886	0.6454	3	3	8.516	96
Treated vs. Resistant	3.62	5.948	-2.328	0.6454	3	3	5.1	96
GTSE1
Parental vs. Treated	15.85	5.441	10.41	0.6454	3	3	22.8	96
Parental vs. Resistant	15.85	9.07	6.776	0.6454	3	3	14.85	96
Treated vs. Resistant	5.441	9.07	-3.63	0.6454	3	3	7.953	96
CENPF
Parental vs. Treated	13.6	6.402	7.202	0.6454	3	3	15.78	96
Parental vs. Resistant	13.6	12.33	1.27	0.6454	3	3	2.782	96
Treated vs. Resistant	6.402	12.33	-5.932	0.6454	3	3	13	96
CENPL
Parental vs. Treated	7.68	5.477	2.204	0.6454	3	3	4.828	96
Parental vs. Resistant	7.68	6.789	0.8916	0.6454	3	3	1.954	96
Treated vs. Resistant	5.477	6.789	-1.312	0.6454	3	3	2.875	96
CCNE2
Parental vs. Treated	23.97	2.455	21.52	0.6454	3	3	47.15	96
Parental vs. Resistant	23.97	21.89	2.079	0.6454	3	3	4.555	96
Treated vs. Resistant	2.455	21.89	-19.44	0.6454	3	3	42.6	96
CCNB2
Parental vs. Treated	61.79	40.52	21.28	0.6454	3	3	46.62	96
Parental vs. Resistant	61.79	27.54	34.26	0.6454	3	3	75.06	96
Treated vs. Resistant	40.52	27.54	12.98	0.6454	3	3	28.44	96
CDC25B
Parental vs. Treated	58.41	74.71	-16.3	0.6454	3	3	35.72	96
Parental vs. Resistant	58.41	49.98	8.429	0.6454	3	3	18.47	96
Treated vs. Resistant	74.71	49.98	24.73	0.6454	3	3	54.18	96
AURKA
Parental vs. Treated	80.28	37.12	43.16	0.6454	3	3	94.57	96
Parental vs. Resistant	80.28	52.17	28.11	0.6454	3	3	61.59	96
Treated vs. Resistant	37.12	52.17	-15.05	0.6454	3	3	32.98	96
CCNB1
Parental vs. Treated	122.3	69.46	52.85	0.6454	3	3	115.8	96
Parental vs. Resistant	122.3	45.65	76.66	0.6454	3	3	168	96
Treated vs. Resistant	69.46	45.65	23.81	0.6454	3	3	52.17	96
