# Supplementary material for: Transcription Regulation and Genome Rewiring Governing Sensitivity and Resistance to FOXM1 Inhibition in Breast Cancer
Source: Cancers (Basel). 2021 Dec 14;13(24):6282. doi: 10.3390/cancers13246282 (PMC8699539; doi:10.3390/cancers13246282)
Supplement: Supplementary file 1 [file cancers-13-06282-s001.zip › SupplementaryTable_S6_cell_cycle_genes_expression.xlsx]

## Sheet: MCF-1
Supplementary Table S6. Gene-wise statistical analysis for each of the 85 cell cycle related genes in MCF7 and 231
Control Parental, 24h Treated, and Resistant cells (goes with Fig. 7).
Two-way ANOVA with Tukey's multiple comparisons test.
Number of families	22
Number of comparisons per family	3
Alpha	0.05
Tukey's multiple comparisons test	Mean Diff.	95.00% CI of diff.	Below threshold?	Summary	Adjusted P Value
BARD1
Control vs. Treated	6.074	4.905 to 7.244	Yes	****	<0.0001
Control vs. Resistant	2.034	0.8639 to 3.203	Yes	***	0.0002
Treated vs. Resistant	-4.041	-5.211 to -2.871	Yes	****	<0.0001
BIRC5
Control vs. Treated	24.53	23.36 to 25.70	Yes	****	<0.0001
Control vs. Resistant	17.95	16.78 to 19.12	Yes	****	<0.0001
Treated vs. Resistant	-6.586	-7.756 to -5.416	Yes	****	<0.0001
BRIP1
Control vs. Treated	44.77	43.60 to 45.94	Yes	****	<0.0001
Control vs. Resistant	15.86	14.69 to 17.03	Yes	****	<0.0001
Treated vs. Resistant	-28.91	-30.08 to -27.74	Yes	****	<0.0001
BUB1B
Control vs. Treated	14.45	13.28 to 15.62	Yes	****	<0.0001
Control vs. Resistant	13.36	12.20 to 14.53	Yes	****	<0.0001
Treated vs. Resistant	-1.086	-2.256 to 0.08386	No	ns	0.0748
CCNA2
Control vs. Treated	44.77	43.60 to 45.94	Yes	****	<0.0001
Control vs. Resistant	42.8	41.63 to 43.97	Yes	****	<0.0001
Treated vs. Resistant	-1.966	-3.136 to -0.7967	Yes	***	0.0003
CCNB1
Control vs. Treated	52.85	51.68 to 54.02	Yes	****	<0.0001
Control vs. Resistant	76.66	75.49 to 77.83	Yes	****	<0.0001
Treated vs. Resistant	23.81	22.64 to 24.98	Yes	****	<0.0001
CCNE1
Control vs. Treated	5.264	4.094 to 6.434	Yes	****	<0.0001
Control vs. Resistant	-0.5195	-1.689 to 0.6502	No	ns	0.5451
Treated vs. Resistant	-5.784	-6.953 to -4.614	Yes	****	<0.0001
CCNE2
Control vs. Treated	21.52	20.35 to 22.69	Yes	****	<0.0001
Control vs. Resistant	2.079	0.9091 to 3.249	Yes	***	0.0001
Treated vs. Resistant	-19.44	-20.61 to -18.27	Yes	****	<0.0001
CCNF
Control vs. Treated	12.02	10.85 to 13.19	Yes	****	<0.0001
Control vs. Resistant	8.907	7.737 to 10.08	Yes	****	<0.0001
Treated vs. Resistant	-3.116	-4.286 to -1.946	Yes	****	<0.0001
CDC25A
Control vs. Treated	8.026	6.856 to 9.196	Yes	****	<0.0001
Control vs. Resistant	2.923	1.753 to 4.093	Yes	****	<0.0001
Treated vs. Resistant	-5.103	-6.273 to -3.933	Yes	****	<0.0001
CDC45
Control vs. Treated	22.08	20.92 to 23.25	Yes	****	<0.0001
Control vs. Resistant	14.83	13.66 to 16.00	Yes	****	<0.0001
Treated vs. Resistant	-7.257	-8.426 to -6.087	Yes	****	<0.0001
CDC7
Control vs. Treated	10.16	8.992 to 11.33	Yes	****	<0.0001
Control vs. Resistant	4.58	3.411 to 5.750	Yes	****	<0.0001
Treated vs. Resistant	-5.581	-6.751 to -4.412	Yes	****	<0.0001
CDCA3
Control vs. Treated	8.952	7.783 to 10.12	Yes	****	<0.0001
Control vs. Resistant	3.754	2.584 to 4.923	Yes	****	<0.0001
Treated vs. Resistant	-5.199	-6.369 to -4.029	Yes	****	<0.0001
CDCA5
Control vs. Treated	29.26	28.09 to 30.43	Yes	****	<0.0001
Control vs. Resistant	14.85	13.68 to 16.02	Yes	****	<0.0001
Treated vs. Resistant	-14.41	-15.58 to -13.24	Yes	****	<0.0001
CDKN2C
Control vs. Treated	8.183	7.013 to 9.352	Yes	****	<0.0001
Control vs. Resistant	3.143	1.973 to 4.313	Yes	****	<0.0001
Treated vs. Resistant	-5.04	-6.209 to -3.870	Yes	****	<0.0001
CENPK
Control vs. Treated	9.28	8.111 to 10.45	Yes	****	<0.0001
Control vs. Resistant	7.897	6.728 to 9.067	Yes	****	<0.0001
Treated vs. Resistant	-1.383	-2.552 to -0.2131	Yes	*	0.016
CENPW
Control vs. Treated	15.62	14.45 to 16.79	Yes	****	<0.0001
Control vs. Resistant	13.2	12.03 to 14.37	Yes	****	<0.0001
Treated vs. Resistant	-2.412	-3.581 to -1.242	Yes	****	<0.0001
CENPX
Control vs. Treated	54.25	53.08 to 55.42	Yes	****	<0.0001
Control vs. Resistant	30.43	29.26 to 31.60	Yes	****	<0.0001
Treated vs. Resistant	-23.82	-24.99 to -22.65	Yes	****	<0.0001
CHAF1B
Control vs. Treated	6.261	5.091 to 7.430	Yes	****	<0.0001
Control vs. Resistant	2.595	1.425 to 3.764	Yes	****	<0.0001
Treated vs. Resistant	-3.666	-4.836 to -2.496	Yes	****	<0.0001
CLSPN
Control vs. Treated	7.276	6.106 to 8.445	Yes	****	<0.0001
Control vs. Resistant	3.181	2.011 to 4.351	Yes	****	<0.0001
Treated vs. Resistant	-4.095	-5.264 to -2.925	Yes	****	<0.0001
DHFR
Control vs. Treated	14.96	13.79 to 16.13	Yes	****	<0.0001
Control vs. Resistant	11.75	10.58 to 12.92	Yes	****	<0.0001
Treated vs. Resistant	-3.204	-4.374 to -2.035	Yes	****	<0.0001
DNA2
Control vs. Treated	7.668	6.498 to 8.838	Yes	****	<0.0001
Control vs. Resistant	5.839	4.669 to 7.008	Yes	****	<0.0001
Treated vs. Resistant	-1.83	-2.999 to -0.6598	Yes	***	0.0009
Test details	Mean 1	Mean 2	Mean Diff.	SE of diff.	N1	N2	q	DF
BARD1
Control vs. Treated	8.434	2.36	6.074	0.4935	3	3	17.41	132
Control vs. Resistant	8.434	6.401	2.034	0.4935	3	3	5.828	132
Treated vs. Resistant	2.36	6.401	-4.041	0.4935	3	3	11.58	132
BIRC5
Control vs. Treated	37.31	12.78	24.53	0.4935	3	3	70.31	132
Control vs. Resistant	37.31	19.36	17.95	0.4935	3	3	51.44	132
Treated vs. Resistant	12.78	19.36	-6.586	0.4935	3	3	18.88	132
BRIP1
Control vs. Treated	52.67	7.896	44.77	0.4935	3	3	128.3	132
Control vs. Resistant	52.67	36.81	15.86	0.4935	3	3	45.45	132
Treated vs. Resistant	7.896	36.81	-28.91	0.4935	3	3	82.87	132
BUB1B
Control vs. Treated	22.32	7.867	14.45	0.4935	3	3	41.41	132
Control vs. Resistant	22.32	8.952	13.36	0.4935	3	3	38.3	132
Treated vs. Resistant	7.867	8.952	-1.086	0.4935	3	3	3.112	132
CCNA2
Control vs. Treated	67.18	22.42	44.77	0.4935	3	3	128.3	132
Control vs. Resistant	67.18	24.38	42.8	0.4935	3	3	122.7	132
Treated vs. Resistant	22.42	24.38	-1.966	0.4935	3	3	5.636	132
CCNB1
Control vs. Treated	122.3	69.46	52.85	0.4935	3	3	151.5	132
Control vs. Resistant	122.3	45.65	76.66	0.4935	3	3	219.7	132
Treated vs. Resistant	69.46	45.65	23.81	0.4935	3	3	68.24	132
CCNE1
Control vs. Treated	6.162	0.8975	5.264	0.4935	3	3	15.09	132
Control vs. Resistant	6.162	6.681	-0.5195	0.4935	3	3	1.489	132
Treated vs. Resistant	0.8975	6.681	-5.784	0.4935	3	3	16.58	132
CCNE2
Control vs. Treated	23.97	2.455	21.52	0.4935	3	3	61.67	132
Control vs. Resistant	23.97	21.89	2.079	0.4935	3	3	5.958	132
Treated vs. Resistant	2.455	21.89	-19.44	0.4935	3	3	55.71	132
CCNF
Control vs. Treated	16.53	4.509	12.02	0.4935	3	3	34.46	132
Control vs. Resistant	16.53	7.625	8.907	0.4935	3	3	25.53	132
Treated vs. Resistant	4.509	7.625	-3.116	0.4935	3	3	8.931	132
CDC25A
Control vs. Treated	9.396	1.37	8.026	0.4935	3	3	23	132
Control vs. Resistant	9.396	6.473	2.923	0.4935	3	3	8.377	132
Treated vs. Resistant	1.37	6.473	-5.103	0.4935	3	3	14.62	132
CDC45
Control vs. Treated	26.61	4.524	22.08	0.4935	3	3	63.29	132
Control vs. Resistant	26.61	11.78	14.83	0.4935	3	3	42.5	132
Treated vs. Resistant	4.524	11.78	-7.257	0.4935	3	3	20.8	132
CDC7
Control vs. Treated	12.8	2.634	10.16	0.4935	3	3	29.12	132
Control vs. Resistant	12.8	8.215	4.58	0.4935	3	3	13.13	132
Treated vs. Resistant	2.634	8.215	-5.581	0.4935	3	3	16	132
CDCA3
Control vs. Treated	12.84	3.889	8.952	0.4935	3	3	25.66	132
Control vs. Resistant	12.84	9.088	3.754	0.4935	3	3	10.76	132
Treated vs. Resistant	3.889	9.088	-5.199	0.4935	3	3	14.9	132
CDCA5
Control vs. Treated	43.58	14.32	29.26	0.4935	3	3	83.85	132
Control vs. Resistant	43.58	28.73	14.85	0.4935	3	3	42.55	132
Treated vs. Resistant	14.32	28.73	-14.41	0.4935	3	3	41.31	132
CDKN2C
Control vs. Treated	10.38	2.201	8.183	0.4935	3	3	23.45	132
Control vs. Resistant	10.38	7.24	3.143	0.4935	3	3	9.008	132
Treated vs. Resistant	2.201	7.24	-5.04	0.4935	3	3	14.44	132
CENPK
Control vs. Treated	13.24	3.958	9.28	0.4935	3	3	26.6	132
Control vs. Resistant	13.24	5.341	7.897	0.4935	3	3	22.63	132
Treated vs. Resistant	3.958	5.341	-1.383	0.4935	3	3	3.963	132
CENPW
Control vs. Treated	26.1	10.49	15.62	0.4935	3	3	44.75	132
Control vs. Resistant	26.1	12.9	13.2	0.4935	3	3	37.84	132
Treated vs. Resistant	10.49	12.9	-2.412	0.4935	3	3	6.912	132
CENPX
Control vs. Treated	82.93	28.68	54.25	0.4935	3	3	155.5	132
Control vs. Resistant	82.93	52.5	30.43	0.4935	3	3	87.21	132
Treated vs. Resistant	28.68	52.5	-23.82	0.4935	3	3	68.27	132
CHAF1B
Control vs. Treated	7.432	1.171	6.261	0.4935	3	3	17.94	132
Control vs. Resistant	7.432	4.837	2.595	0.4935	3	3	7.436	132
Treated vs. Resistant	1.171	4.837	-3.666	0.4935	3	3	10.51	132
CLSPN
Control vs. Treated	8.31	1.034	7.276	0.4935	3	3	20.85	132
Control vs. Resistant	8.31	5.129	3.181	0.4935	3	3	9.117	132
Treated vs. Resistant	1.034	5.129	-4.095	0.4935	3	3	11.74	132
DHFR
Control vs. Treated	18.33	3.367	14.96	0.4935	3	3	42.87	132
Control vs. Resistant	18.33	6.571	11.75	0.4935	3	3	33.69	132
Treated vs. Resistant	3.367	6.571	-3.204	0.4935	3	3	9.183	132
DNA2
Control vs. Treated	10.21	2.544	7.668	0.4935	3	3	21.98	132
Control vs. Resistant	10.21	4.374	5.839	0.4935	3	3	16.73	132
Treated vs. Resistant	2.544	4.374	-1.83	0.4935	3	3	5.243	132

## Sheet: MCF-2
Number of families	22
Number of comparisons per family	3
Alpha	0.05
Tukey's multiple comparisons test	Mean Diff.	95.00% CI of diff.	Below threshold?	Summary	Adjusted P Value
DSCC1
Control vs. Treated	18.46	17.38 to 19.54	Yes	****	<0.0001
Control vs. Resistant	8.486	7.409 to 9.562	Yes	****	<0.0001
Treated vs. Resistant	-9.974	-11.05 to -8.897	Yes	****	<0.0001
DTL
Control vs. Treated	8.666	7.590 to 9.743	Yes	****	<0.0001
Control vs. Resistant	0.6296	-0.4470 to 1.706	No	ns	0.351
Treated vs. Resistant	-8.037	-9.113 to -6.960	Yes	****	<0.0001
E2F1
Control vs. Treated	38.41	37.34 to 39.49	Yes	****	<0.0001
Control vs. Resistant	14.77	13.70 to 15.85	Yes	****	<0.0001
Treated vs. Resistant	-23.64	-24.72 to -22.56	Yes	****	<0.0001
E2F2
Control vs. Treated	8.155	7.078 to 9.231	Yes	****	<0.0001
Control vs. Resistant	3.533	2.457 to 4.610	Yes	****	<0.0001
Treated vs. Resistant	-4.622	-5.698 to -3.545	Yes	****	<0.0001
E2F8
Control vs. Treated	12.09	11.01 to 13.16	Yes	****	<0.0001
Control vs. Resistant	6.307	5.231 to 7.384	Yes	****	<0.0001
Treated vs. Resistant	-5.781	-6.857 to -4.704	Yes	****	<0.0001
ERCC6L
Control vs. Treated	5.588	4.511 to 6.664	Yes	****	<0.0001
Control vs. Resistant	3.609	2.533 to 4.686	Yes	****	<0.0001
Treated vs. Resistant	-1.978	-3.055 to -0.9016	Yes	****	<0.0001
ESCO2
Control vs. Treated	2.916	1.839 to 3.992	Yes	****	<0.0001
Control vs. Resistant	0.6415	-0.4351 to 1.718	No	ns	0.3374
Treated vs. Resistant	-2.274	-3.351 to -1.197	Yes	****	<0.0001
ESPL1
Control vs. Treated	9.144	8.067 to 10.22	Yes	****	<0.0001
Control vs. Resistant	5.992	4.916 to 7.069	Yes	****	<0.0001
Treated vs. Resistant	-3.151	-4.228 to -2.075	Yes	****	<0.0001
EXO1
Control vs. Treated	9.081	8.005 to 10.16	Yes	****	<0.0001
Control vs. Resistant	1.756	0.6799 to 2.833	Yes	***	0.0005
Treated vs. Resistant	-7.325	-8.401 to -6.248	Yes	****	<0.0001
FAM83D
Control vs. Treated	27.32	26.24 to 28.39	Yes	****	<0.0001
Control vs. Resistant	19.92	18.84 to 20.99	Yes	****	<0.0001
Treated vs. Resistant	-7.403	-8.479 to -6.326	Yes	****	<0.0001
FEN1
Control vs. Treated	57.9	56.82 to 58.97	Yes	****	<0.0001
Control vs. Resistant	27.05	25.98 to 28.13	Yes	****	<0.0001
Treated vs. Resistant	-30.84	-31.92 to -29.76	Yes	****	<0.0001
GINS1
Control vs. Treated	31.44	30.36 to 32.52	Yes	****	<0.0001
Control vs. Resistant	18.91	17.83 to 19.98	Yes	****	<0.0001
Treated vs. Resistant	-12.53	-13.61 to -11.45	Yes	****	<0.0001
GJA1
Control vs. Treated	3.127	2.050 to 4.203	Yes	****	<0.0001
Control vs. Resistant	3.181	2.104 to 4.258	Yes	****	<0.0001
Treated vs. Resistant	0.05414	-1.022 to 1.131	No	ns	0.9922
HELLS
Control vs. Treated	7.017	5.940 to 8.093	Yes	****	<0.0001
Control vs. Resistant	4.933	3.857 to 6.010	Yes	****	<0.0001
Treated vs. Resistant	-2.083	-3.160 to -1.007	Yes	****	<0.0001
ING2
Control vs. Treated	5.005	3.929 to 6.082	Yes	****	<0.0001
Control vs. Resistant	8.468	7.391 to 9.544	Yes	****	<0.0001
Treated vs. Resistant	3.463	2.386 to 4.539	Yes	****	<0.0001
KIF11
Control vs. Treated	29.65	28.58 to 30.73	Yes	****	<0.0001
Control vs. Resistant	26.45	25.37 to 27.52	Yes	****	<0.0001
Treated vs. Resistant	-3.209	-4.285 to -2.132	Yes	****	<0.0001
KIF18B
Control vs. Treated	13.33	12.25 to 14.40	Yes	****	<0.0001
Control vs. Resistant	3.456	2.380 to 4.533	Yes	****	<0.0001
Treated vs. Resistant	-9.87	-10.95 to -8.793	Yes	****	<0.0001
KIF20A
Control vs. Treated	27.63	26.55 to 28.71	Yes	****	<0.0001
Control vs. Resistant	33.54	32.46 to 34.61	Yes	****	<0.0001
Treated vs. Resistant	5.906	4.829 to 6.983	Yes	****	<0.0001
KIFC1
Control vs. Treated	29.18	28.10 to 30.25	Yes	****	<0.0001
Control vs. Resistant	23.07	22.00 to 24.15	Yes	****	<0.0001
Treated vs. Resistant	-6.106	-7.183 to -5.030	Yes	****	<0.0001
KNL1
Control vs. Treated	8.242	7.165 to 9.318	Yes	****	<0.0001
Control vs. Resistant	7.707	6.631 to 8.784	Yes	****	<0.0001
Treated vs. Resistant	-0.5346	-1.611 to 0.5420	No	ns	0.4689
MAD2L1
Control vs. Treated	11.55	10.47 to 12.62	Yes	****	<0.0001
Control vs. Resistant	10.66	9.581 to 11.73	Yes	****	<0.0001
Treated vs. Resistant	-0.889	-1.966 to 0.1876	No	ns	0.127
MCM10
Control vs. Treated	14.14	13.06 to 15.22	Yes	****	<0.0001
Control vs. Resistant	7.543	6.466 to 8.619	Yes	****	<0.0001
Treated vs. Resistant	-6.596	-7.673 to -5.519	Yes	****	<0.0001
Test details	Mean 1	Mean 2	Mean Diff.	SE of diff.	N1	N2	q	DF
DSCC1
Control vs. Treated	22.53	4.069	18.46	0.4542	3	3	57.48	132
Control vs. Resistant	22.53	14.04	8.486	0.4542	3	3	26.42	132
Treated vs. Resistant	4.069	14.04	-9.974	0.4542	3	3	31.06	132
DTL
Control vs. Treated	9.902	1.236	8.666	0.4542	3	3	26.99	132
Control vs. Resistant	9.902	9.272	0.6296	0.4542	3	3	1.96	132
Treated vs. Resistant	1.236	9.272	-8.037	0.4542	3	3	25.02	132
E2F1
Control vs. Treated	42.69	4.279	38.41	0.4542	3	3	119.6	132
Control vs. Resistant	42.69	27.92	14.77	0.4542	3	3	46.01	132
Treated vs. Resistant	4.279	27.92	-23.64	0.4542	3	3	73.61	132
E2F2
Control vs. Treated	8.75	0.5953	8.155	0.4542	3	3	25.39	132
Control vs. Resistant	8.75	5.217	3.533	0.4542	3	3	11	132
Treated vs. Resistant	0.5953	5.217	-4.622	0.4542	3	3	14.39	132
E2F8
Control vs. Treated	13.75	1.664	12.09	0.4542	3	3	37.64	132
Control vs. Resistant	13.75	7.445	6.307	0.4542	3	3	19.64	132
Treated vs. Resistant	1.664	7.445	-5.781	0.4542	3	3	18	132
ERCC6L
Control vs. Treated	6.794	1.207	5.588	0.4542	3	3	17.4	132
Control vs. Resistant	6.794	3.185	3.609	0.4542	3	3	11.24	132
Treated vs. Resistant	1.207	3.185	-1.978	0.4542	3	3	6.16	132
ESCO2
Control vs. Treated	3.488	0.5723	2.916	0.4542	3	3	9.079	132
Control vs. Resistant	3.488	2.846	0.6415	0.4542	3	3	1.998	132
Treated vs. Resistant	0.5723	2.846	-2.274	0.4542	3	3	7.081	132
ESPL1
Control vs. Treated	12.82	3.672	9.144	0.4542	3	3	28.47	132
Control vs. Resistant	12.82	6.823	5.992	0.4542	3	3	18.66	132
Treated vs. Resistant	3.672	6.823	-3.151	0.4542	3	3	9.813	132
EXO1
Control vs. Treated	10.78	1.696	9.081	0.4542	3	3	28.28	132
Control vs. Resistant	10.78	9.02	1.756	0.4542	3	3	5.469	132
Treated vs. Resistant	1.696	9.02	-7.325	0.4542	3	3	22.81	132
FAM83D
Control vs. Treated	45.21	17.89	27.32	0.4542	3	3	85.07	132
Control vs. Resistant	45.21	25.29	19.92	0.4542	3	3	62.01	132
Treated vs. Resistant	17.89	25.29	-7.403	0.4542	3	3	23.05	132
FEN1
Control vs. Treated	75.97	18.08	57.9	0.4542	3	3	180.3	132
Control vs. Resistant	75.97	48.92	27.05	0.4542	3	3	84.24	132
Treated vs. Resistant	18.08	48.92	-30.84	0.4542	3	3	96.04	132
GINS1
Control vs. Treated	37.92	6.479	31.44	0.4542	3	3	97.9	132
Control vs. Resistant	37.92	19.01	18.91	0.4542	3	3	58.88	132
Treated vs. Resistant	6.479	19.01	-12.53	0.4542	3	3	39.02	132
GJA1
Control vs. Treated	3.314	0.1868	3.127	0.4542	3	3	9.737	132
Control vs. Resistant	3.314	0.1327	3.181	0.4542	3	3	9.905	132
Treated vs. Resistant	0.1868	0.1327	0.05414	0.4542	3	3	0.1686	132
HELLS
Control vs. Treated	8.532	1.515	7.017	0.4542	3	3	21.85	132
Control vs. Resistant	8.532	3.598	4.933	0.4542	3	3	15.36	132
Treated vs. Resistant	1.515	3.598	-2.083	0.4542	3	3	6.487	132
ING2
Control vs. Treated	12.15	7.144	5.005	0.4542	3	3	15.59	132
Control vs. Resistant	12.15	3.681	8.468	0.4542	3	3	26.37	132
Treated vs. Resistant	7.144	3.681	3.463	0.4542	3	3	10.78	132
KIF11
Control vs. Treated	40.99	11.34	29.65	0.4542	3	3	92.34	132
Control vs. Resistant	40.99	14.55	26.45	0.4542	3	3	82.35	132
Treated vs. Resistant	11.34	14.55	-3.209	0.4542	3	3	9.991	132
KIF18B
Control vs. Treated	17.06	3.735	13.33	0.4542	3	3	41.49	132
Control vs. Resistant	17.06	13.6	3.456	0.4542	3	3	10.76	132
Treated vs. Resistant	3.735	13.6	-9.87	0.4542	3	3	30.73	132
KIF20A
Control vs. Treated	45.86	18.23	27.63	0.4542	3	3	86.04	132
Control vs. Resistant	45.86	12.32	33.54	0.4542	3	3	104.4	132
Treated vs. Resistant	18.23	12.32	5.906	0.4542	3	3	18.39	132
KIFC1
Control vs. Treated	42.81	13.63	29.18	0.4542	3	3	90.86	132
Control vs. Resistant	42.81	19.74	23.07	0.4542	3	3	71.84	132
Treated vs. Resistant	13.63	19.74	-6.106	0.4542	3	3	19.01	132
KNL1
Control vs. Treated	12.93	4.685	8.242	0.4542	3	3	25.66	132
Control vs. Resistant	12.93	5.22	7.707	0.4542	3	3	24	132
Treated vs. Resistant	4.685	5.22	-0.5346	0.4542	3	3	1.665	132
MAD2L1
Control vs. Treated	17.72	6.177	11.55	0.4542	3	3	35.96	132
Control vs. Resistant	17.72	7.066	10.66	0.4542	3	3	33.19	132
Treated vs. Resistant	6.177	7.066	-0.889	0.4542	3	3	2.768	132
MCM10
Control vs. Treated	15	0.8586	14.14	0.4542	3	3	44.03	132
Control vs. Resistant	15	7.455	7.543	0.4542	3	3	23.49	132
Treated vs. Resistant	0.8586	7.455	-6.596	0.4542	3	3	20.54	132

## Sheet: MCF-3
Number of families	22
Number of comparisons per family	3
Alpha	0.05
Tukey's multiple comparisons test	Mean Diff.	95.00% CI of diff.	Below threshold?	Summary	Adjusted P Value
MCM2
Control vs. Treated	44.64	43.13 to 46.14	Yes	****	<0.0001
Control vs. Resistant	22.24	20.73 to 23.74	Yes	****	<0.0001
Treated vs. Resistant	-22.4	-23.90 to -20.89	Yes	****	<0.0001
MCM4
Control vs. Treated	40.43	38.93 to 41.94	Yes	****	<0.0001
Control vs. Resistant	15	13.49 to 16.50	Yes	****	<0.0001
Treated vs. Resistant	-25.44	-26.94 to -23.93	Yes	****	<0.0001
MCM6
Control vs. Treated	39.76	38.26 to 41.26	Yes	****	<0.0001
Control vs. Resistant	15.42	13.92 to 16.92	Yes	****	<0.0001
Treated vs. Resistant	-24.34	-25.84 to -22.84	Yes	****	<0.0001
MKI67
Control vs. Treated	36.01	34.51 to 37.51	Yes	****	<0.0001
Control vs. Resistant	32.05	30.54 to 33.55	Yes	****	<0.0001
Treated vs. Resistant	-3.964	-5.468 to -2.460	Yes	****	<0.0001
MNS1
Control vs. Treated	4.039	2.536 to 5.543	Yes	****	<0.0001
Control vs. Resistant	3.997	2.493 to 5.501	Yes	****	<0.0001
Treated vs. Resistant	-0.04233	-1.546 to 1.461	No	ns	0.9975
MYBL1
Control vs. Treated	6.356	4.852 to 7.860	Yes	****	<0.0001
Control vs. Resistant	2.36	0.8562 to 3.864	Yes	***	0.0009
Treated vs. Resistant	-3.996	-5.500 to -2.492	Yes	****	<0.0001
NCAPD3
Control vs. Treated	8.534	7.030 to 10.04	Yes	****	<0.0001
Control vs. Resistant	4.069	2.565 to 5.572	Yes	****	<0.0001
Treated vs. Resistant	-4.465	-5.969 to -2.962	Yes	****	<0.0001
NCAPG
Control vs. Treated	12.18	10.68 to 13.69	Yes	****	<0.0001
Control vs. Resistant	9.34	7.836 to 10.84	Yes	****	<0.0001
Treated vs. Resistant	-2.842	-4.346 to -1.338	Yes	****	<0.0001
NCAPG2
Control vs. Treated	33.6	32.10 to 35.10	Yes	****	<0.0001
Control vs. Resistant	22.64	21.13 to 24.14	Yes	****	<0.0001
Treated vs. Resistant	-10.96	-12.47 to -9.459	Yes	****	<0.0001
NCAPH
Control vs. Treated	17.68	16.17 to 19.18	Yes	****	<0.0001
Control vs. Resistant	10.9	9.393 to 12.40	Yes	****	<0.0001
Treated vs. Resistant	-6.78	-8.283 to -5.276	Yes	****	<0.0001
NUSAP1
Control vs. Treated	34.39	32.88 to 35.89	Yes	****	<0.0001
Control vs. Resistant	33.95	32.44 to 35.45	Yes	****	<0.0001
Treated vs. Resistant	-0.4403	-1.944 to 1.064	No	ns	0.7674
ORC1
Control vs. Treated	11.32	9.814 to 12.82	Yes	****	<0.0001
Control vs. Resistant	5.592	4.088 to 7.096	Yes	****	<0.0001
Treated vs. Resistant	-5.726	-7.230 to -4.222	Yes	****	<0.0001
PCLAF
Control vs. Treated	20.39	18.89 to 21.89	Yes	****	<0.0001
Control vs. Resistant	12.45	10.95 to 13.96	Yes	****	<0.0001
Treated vs. Resistant	-7.936	-9.440 to -6.432	Yes	****	<0.0001
PCNA
Control vs. Treated	115.1	113.6 to 116.6	Yes	****	<0.0001
Control vs. Resistant	61.55	60.05 to 63.06	Yes	****	<0.0001
Treated vs. Resistant	-53.59	-55.10 to -52.09	Yes	****	<0.0001
PKMYT1
Control vs. Treated	28.13	26.63 to 29.63	Yes	****	<0.0001
Control vs. Resistant	18.99	17.49 to 20.50	Yes	****	<0.0001
Treated vs. Resistant	-9.135	-10.64 to -7.632	Yes	****	<0.0001
PLK2
Control vs. Treated	11.15	9.643 to 12.65	Yes	****	<0.0001
Control vs. Resistant	18.02	16.52 to 19.53	Yes	****	<0.0001
Treated vs. Resistant	6.878	5.374 to 8.382	Yes	****	<0.0001
PLK4
Control vs. Treated	8.193	6.689 to 9.697	Yes	****	<0.0001
Control vs. Resistant	10.34	8.838 to 11.85	Yes	****	<0.0001
Treated vs. Resistant	2.149	0.6454 to 3.653	Yes	**	0.0027
POLA2
Control vs. Treated	12.88	11.37 to 14.38	Yes	****	<0.0001
Control vs. Resistant	4.557	3.053 to 6.061	Yes	****	<0.0001
Treated vs. Resistant	-8.321	-9.825 to -6.817	Yes	****	<0.0001
PSRC1
Control vs. Treated	25.01	23.51 to 26.52	Yes	****	<0.0001
Control vs. Resistant	19.05	17.54 to 20.55	Yes	****	<0.0001
Treated vs. Resistant	-5.965	-7.469 to -4.461	Yes	****	<0.0001
RAD54L
Control vs. Treated	10.41	8.910 to 11.92	Yes	****	<0.0001
Control vs. Resistant	7.044	5.540 to 8.548	Yes	****	<0.0001
Treated vs. Resistant	-3.37	-4.874 to -1.866	Yes	****	<0.0001
RANBP1
Control vs. Treated	33.24	31.73 to 34.74	Yes	****	<0.0001
Control vs. Resistant	27.49	25.98 to 28.99	Yes	****	<0.0001
Treated vs. Resistant	-5.753	-7.256 to -4.249	Yes	****	<0.0001
RFC3
Control vs. Treated	31.31	29.80 to 32.81	Yes	****	<0.0001
Control vs. Resistant	23.71	22.21 to 25.22	Yes	****	<0.0001
Treated vs. Resistant	-7.594	-9.098 to -6.090	Yes	****	<0.0001
Test details	Mean 1	Mean 2	Mean Diff.	SE of diff.	N1	N2	q	DF
MCM2
Control vs. Treated	50.41	5.773	44.64	0.6344	3	3	99.51	132
Control vs. Resistant	50.41	28.17	22.24	0.6344	3	3	49.58	132
Treated vs. Resistant	5.773	28.17	-22.4	0.6344	3	3	49.93	132
MCM4
Control vs. Treated	50.58	10.14	40.43	0.6344	3	3	90.14	132
Control vs. Resistant	50.58	35.58	15	0.6344	3	3	33.43	132
Treated vs. Resistant	10.14	35.58	-25.44	0.6344	3	3	56.71	132
MCM6
Control vs. Treated	50.33	10.58	39.76	0.6344	3	3	88.63	132
Control vs. Resistant	50.33	34.91	15.42	0.6344	3	3	34.38	132
Treated vs. Resistant	10.58	34.91	-24.34	0.6344	3	3	54.26	132
MKI67
Control vs. Treated	52.21	16.2	36.01	0.6344	3	3	80.28	132
Control vs. Resistant	52.21	20.17	32.05	0.6344	3	3	71.44	132
Treated vs. Resistant	16.2	20.17	-3.964	0.6344	3	3	8.836	132
MNS1
Control vs. Treated	5.311	1.272	4.039	0.6344	3	3	9.005	132
Control vs. Resistant	5.311	1.314	3.997	0.6344	3	3	8.91	132
Treated vs. Resistant	1.272	1.314	-0.04233	0.6344	3	3	0.09437	132
MYBL1
Control vs. Treated	7.451	1.094	6.356	0.6344	3	3	14.17	132
Control vs. Resistant	7.451	5.091	2.36	0.6344	3	3	5.261	132
Treated vs. Resistant	1.094	5.091	-3.996	0.6344	3	3	8.908	132
NCAPD3
Control vs. Treated	12.64	4.107	8.534	0.6344	3	3	19.02	132
Control vs. Resistant	12.64	8.572	4.069	0.6344	3	3	9.07	132
Treated vs. Resistant	4.107	8.572	-4.465	0.6344	3	3	9.954	132
NCAPG
Control vs. Treated	19.15	6.967	12.18	0.6344	3	3	27.16	132
Control vs. Resistant	19.15	9.809	9.34	0.6344	3	3	20.82	132
Treated vs. Resistant	6.967	9.809	-2.842	0.6344	3	3	6.335	132
NCAPG2
Control vs. Treated	48.59	14.99	33.6	0.6344	3	3	74.9	132
Control vs. Resistant	48.59	25.95	22.64	0.6344	3	3	50.46	132
Treated vs. Resistant	14.99	25.95	-10.96	0.6344	3	3	24.44	132
NCAPH
Control vs. Treated	25.06	7.382	17.68	0.6344	3	3	39.41	132
Control vs. Resistant	25.06	14.16	10.9	0.6344	3	3	24.29	132
Treated vs. Resistant	7.382	14.16	-6.78	0.6344	3	3	15.11	132
NUSAP1
Control vs. Treated	60.52	26.13	34.39	0.6344	3	3	76.66	132
Control vs. Resistant	60.52	26.57	33.95	0.6344	3	3	75.68	132
Treated vs. Resistant	26.13	26.57	-0.4403	0.6344	3	3	0.9815	132
ORC1
Control vs. Treated	13.08	1.766	11.32	0.6344	3	3	25.23	132
Control vs. Resistant	13.08	7.492	5.592	0.6344	3	3	12.47	132
Treated vs. Resistant	1.766	7.492	-5.726	0.6344	3	3	12.77	132
PCLAF
Control vs. Treated	32.61	12.22	20.39	0.6344	3	3	45.45	132
Control vs. Resistant	32.61	20.16	12.45	0.6344	3	3	27.76	132
Treated vs. Resistant	12.22	20.16	-7.936	0.6344	3	3	17.69	132
PCNA
Control vs. Treated	136.6	21.49	115.1	0.6344	3	3	256.7	132
Control vs. Resistant	136.6	75.08	61.55	0.6344	3	3	137.2	132
Treated vs. Resistant	21.49	75.08	-53.59	0.6344	3	3	119.5	132
PKMYT1
Control vs. Treated	38.34	10.21	28.13	0.6344	3	3	62.71	132
Control vs. Resistant	38.34	19.34	18.99	0.6344	3	3	42.34	132
Treated vs. Resistant	10.21	19.34	-9.135	0.6344	3	3	20.37	132
PLK2
Control vs. Treated	23.39	12.24	11.15	0.6344	3	3	24.85	132
Control vs. Resistant	23.39	5.362	18.02	0.6344	3	3	40.18	132
Treated vs. Resistant	12.24	5.362	6.878	0.6344	3	3	15.33	132
PLK4
Control vs. Treated	16.31	8.12	8.193	0.6344	3	3	18.26	132
Control vs. Resistant	16.31	5.97	10.34	0.6344	3	3	23.06	132
Treated vs. Resistant	8.12	5.97	2.149	0.6344	3	3	4.791	132
POLA2
Control vs. Treated	15.89	3.011	12.88	0.6344	3	3	28.71	132
Control vs. Resistant	15.89	11.33	4.557	0.6344	3	3	10.16	132
Treated vs. Resistant	3.011	11.33	-8.321	0.6344	3	3	18.55	132
PSRC1
Control vs. Treated	36.87	11.86	25.01	0.6344	3	3	55.76	132
Control vs. Resistant	36.87	17.82	19.05	0.6344	3	3	42.46	132
Treated vs. Resistant	11.86	17.82	-5.965	0.6344	3	3	13.3	132
RAD54L
Control vs. Treated	13	2.581	10.41	0.6344	3	3	23.22	132
Control vs. Resistant	13	5.951	7.044	0.6344	3	3	15.7	132
Treated vs. Resistant	2.581	5.951	-3.37	0.6344	3	3	7.513	132
RANBP1
Control vs. Treated	49.09	15.85	33.24	0.6344	3	3	74.1	132
Control vs. Resistant	49.09	21.6	27.49	0.6344	3	3	61.27	132
Treated vs. Resistant	15.85	21.6	-5.753	0.6344	3	3	12.82	132
RFC3
Control vs. Treated	44.86	13.55	31.31	0.6344	3	3	69.79	132
Control vs. Resistant	44.86	21.15	23.71	0.6344	3	3	52.86	132
Treated vs. Resistant	13.55	21.15	-7.594	0.6344	3	3	16.93	132

## Sheet: MCF-4
Number of families	19
Number of comparisons per family	3
Alpha	0.05
Tukey's multiple comparisons test	Mean Diff.	95.00% CI of diff.	Below threshold?	Summary	Adjusted P Value
RRM1
Control vs. Treated	43.51	41.30 to 45.72	Yes	****	<0.0001
Control vs. Resistant	23.6	21.39 to 25.81	Yes	****	<0.0001
Treated vs. Resistant	-19.91	-22.12 to -17.70	Yes	****	<0.0001
SKA2
Control vs. Treated	34.19	31.98 to 36.40	Yes	****	<0.0001
Control vs. Resistant	-0.2318	-2.443 to 1.979	No	ns	0.9664
Treated vs. Resistant	-34.42	-36.63 to -32.21	Yes	****	<0.0001
SKA3
Control vs. Treated	20.46	18.24 to 22.67	Yes	****	<0.0001
Control vs. Resistant	19.55	17.34 to 21.76	Yes	****	<0.0001
Treated vs. Resistant	-0.9021	-3.113 to 1.309	No	ns	0.5979
SKP2
Control vs. Treated	11.5	9.285 to 13.71	Yes	****	<0.0001
Control vs. Resistant	6.384	4.173 to 8.594	Yes	****	<0.0001
Treated vs. Resistant	-5.112	-7.323 to -2.901	Yes	****	<0.0001
SMC2
Control vs. Treated	15.23	13.02 to 17.44	Yes	****	<0.0001
Control vs. Resistant	10.03	7.824 to 12.25	Yes	****	<0.0001
Treated vs. Resistant	-5.192	-7.403 to -2.981	Yes	****	<0.0001
SPAG5
Control vs. Treated	17.4	15.19 to 19.61	Yes	****	<0.0001
Control vs. Resistant	12.78	10.57 to 14.99	Yes	****	<0.0001
Treated vs. Resistant	-4.619	-6.830 to -2.408	Yes	****	<0.0001
SPC24
Control vs. Treated	11.88	9.672 to 14.09	Yes	****	<0.0001
Control vs. Resistant	5.728	3.517 to 7.939	Yes	****	<0.0001
Treated vs. Resistant	-6.155	-8.366 to -3.945	Yes	****	<0.0001
SPC25
Control vs. Treated	16.97	14.76 to 19.18	Yes	****	<0.0001
Control vs. Resistant	8.375	6.164 to 10.59	Yes	****	<0.0001
Treated vs. Resistant	-8.599	-10.81 to -6.388	Yes	****	<0.0001
SPDL1
Control vs. Treated	11.83	9.616 to 14.04	Yes	****	<0.0001
Control vs. Resistant	12.3	10.09 to 14.51	Yes	****	<0.0001
Treated vs. Resistant	0.4719	-1.739 to 2.683	No	ns	0.8681
STMN1
Control vs. Treated	25.04	22.83 to 27.25	Yes	****	<0.0001
Control vs. Resistant	11.85	9.641 to 14.06	Yes	****	<0.0001
Treated vs. Resistant	-13.19	-15.40 to -10.98	Yes	****	<0.0001
SUV39H1
Control vs. Treated	9.014	6.803 to 11.22	Yes	****	<0.0001
Control vs. Resistant	4.425	2.214 to 6.635	Yes	****	<0.0001
Treated vs. Resistant	-4.59	-6.800 to -2.379	Yes	****	<0.0001
TACC3
Control vs. Treated	22.49	20.28 to 24.71	Yes	****	<0.0001
Control vs. Resistant	17.57	15.36 to 19.78	Yes	****	<0.0001
Treated vs. Resistant	-4.926	-7.137 to -2.715	Yes	****	<0.0001
TUBA1B
Control vs. Treated	293.2	291.0 to 295.5	Yes	****	<0.0001
Control vs. Resistant	233.3	231.1 to 235.5	Yes	****	<0.0001
Treated vs. Resistant	-59.94	-62.15 to -57.72	Yes	****	<0.0001
TUBB4B
Control vs. Treated	202.2	200.0 to 204.4	Yes	****	<0.0001
Control vs. Resistant	-0.07343	-2.284 to 2.137	No	ns	0.9966
Treated vs. Resistant	-202.3	-204.5 to -200.1	Yes	****	<0.0001
TYMS
Control vs. Treated	48.45	46.24 to 50.66	Yes	****	<0.0001
Control vs. Resistant	24.57	22.36 to 26.78	Yes	****	<0.0001
Treated vs. Resistant	-23.88	-26.10 to -21.67	Yes	****	<0.0001
WDR76
Control vs. Treated	12.37	10.16 to 14.58	Yes	****	<0.0001
Control vs. Resistant	5.258	3.047 to 7.468	Yes	****	<0.0001
Treated vs. Resistant	-7.11	-9.320 to -4.899	Yes	****	<0.0001
XRCC2
Control vs. Treated	8.493	6.282 to 10.70	Yes	****	<0.0001
Control vs. Resistant	1.496	-0.7151 to 3.707	No	ns	0.247
Treated vs. Resistant	-6.997	-9.208 to -4.786	Yes	****	<0.0001
ZNF703
Control vs. Treated	34.3	32.09 to 36.51	Yes	****	<0.0001
Control vs. Resistant	33.29	31.08 to 35.50	Yes	****	<0.0001
Treated vs. Resistant	-1.01	-3.221 to 1.201	No	ns	0.5255
ZWINT
Control vs. Treated	51.5	49.29 to 53.71	Yes	****	<0.0001
Control vs. Resistant	37.86	35.65 to 40.07	Yes	****	<0.0001
Treated vs. Resistant	-13.63	-15.85 to -11.42	Yes	****	<0.0001
Test details	Mean 1	Mean 2	Mean Diff.	SE of diff.	N1	N2	q	DF
RRM1
Control vs. Treated	63.75	20.24	43.51	0.931	3	3	66.09	114
Control vs. Resistant	63.75	40.14	23.6	0.931	3	3	35.85	114
Treated vs. Resistant	20.24	40.14	-19.91	0.931	3	3	30.24	114
SKA2
Control vs. Treated	61.22	27.04	34.19	0.931	3	3	51.93	114
Control vs. Resistant	61.22	61.46	-0.2318	0.931	3	3	0.3522	114
Treated vs. Resistant	27.04	61.46	-34.42	0.931	3	3	52.28	114
SKA3
Control vs. Treated	27.34	6.883	20.46	0.931	3	3	31.07	114
Control vs. Resistant	27.34	7.785	19.55	0.931	3	3	29.7	114
Treated vs. Resistant	6.883	7.785	-0.9021	0.931	3	3	1.37	114
SKP2
Control vs. Treated	13.45	1.957	11.5	0.931	3	3	17.46	114
Control vs. Resistant	13.45	7.069	6.384	0.931	3	3	9.697	114
Treated vs. Resistant	1.957	7.069	-5.112	0.931	3	3	7.765	114
SMC2
Control vs. Treated	24.57	9.345	15.23	0.931	3	3	23.13	114
Control vs. Resistant	24.57	14.54	10.03	0.931	3	3	15.24	114
Treated vs. Resistant	9.345	14.54	-5.192	0.931	3	3	7.887	114
SPAG5
Control vs. Treated	27.36	9.968	17.4	0.931	3	3	26.43	114
Control vs. Resistant	27.36	14.59	12.78	0.931	3	3	19.41	114
Treated vs. Resistant	9.968	14.59	-4.619	0.931	3	3	7.016	114
SPC24
Control vs. Treated	13.96	2.076	11.88	0.931	3	3	18.05	114
Control vs. Resistant	13.96	8.231	5.728	0.931	3	3	8.701	114
Treated vs. Resistant	2.076	8.231	-6.155	0.931	3	3	9.35	114
SPC25
Control vs. Treated	20.45	3.48	16.97	0.931	3	3	25.78	114
Control vs. Resistant	20.45	12.08	8.375	0.931	3	3	12.72	114
Treated vs. Resistant	3.48	12.08	-8.599	0.931	3	3	13.06	114
SPDL1
Control vs. Treated	21.12	9.293	11.83	0.931	3	3	17.97	114
Control vs. Resistant	21.12	8.821	12.3	0.931	3	3	18.68	114
Treated vs. Resistant	9.293	8.821	0.4719	0.931	3	3	0.7169	114
STMN1
Control vs. Treated	38.87	13.83	25.04	0.931	3	3	38.04	114
Control vs. Resistant	38.87	27.02	11.85	0.931	3	3	18	114
Treated vs. Resistant	13.83	27.02	-13.19	0.931	3	3	20.04	114
SUV39H1
Control vs. Treated	13.79	4.78	9.014	0.931	3	3	13.69	114
Control vs. Resistant	13.79	9.37	4.425	0.931	3	3	6.721	114
Treated vs. Resistant	4.78	9.37	-4.59	0.931	3	3	6.972	114
TACC3
Control vs. Treated	34.07	11.57	22.49	0.931	3	3	34.17	114
Control vs. Resistant	34.07	16.5	17.57	0.931	3	3	26.69	114
Treated vs. Resistant	11.57	16.5	-4.926	0.931	3	3	7.483	114
TUBA1B
Control vs. Treated	466	172.7	293.2	0.931	3	3	445.5	114
Control vs. Resistant	466	232.6	233.3	0.931	3	3	354.4	114
Treated vs. Resistant	172.7	232.6	-59.94	0.931	3	3	91.04	114
TUBB4B
Control vs. Treated	285.9	83.72	202.2	0.931	3	3	307.2	114
Control vs. Resistant	285.9	286	-0.07343	0.931	3	3	0.1115	114
Treated vs. Resistant	83.72	286	-202.3	0.931	3	3	307.3	114
TYMS
Control vs. Treated	60	11.55	48.45	0.931	3	3	73.6	114
Control vs. Resistant	60	35.43	24.57	0.931	3	3	37.32	114
Treated vs. Resistant	11.55	35.43	-23.88	0.931	3	3	36.28	114
WDR76
Control vs. Treated	13.74	1.371	12.37	0.931	3	3	18.79	114
Control vs. Resistant	13.74	8.481	5.258	0.931	3	3	7.987	114
Treated vs. Resistant	1.371	8.481	-7.11	0.931	3	3	10.8	114
XRCC2
Control vs. Treated	10.86	2.371	8.493	0.931	3	3	12.9	114
Control vs. Resistant	10.86	9.368	1.496	0.931	3	3	2.272	114
Treated vs. Resistant	2.371	9.368	-6.997	0.931	3	3	10.63	114
ZNF703
Control vs. Treated	45.64	11.34	34.3	0.931	3	3	52.1	114
Control vs. Resistant	45.64	12.35	33.29	0.931	3	3	50.57	114
Treated vs. Resistant	11.34	12.35	-1.01	0.931	3	3	1.534	114
ZWINT
Control vs. Treated	64.44	12.94	51.5	0.931	3	3	78.23	114
Control vs. Resistant	64.44	26.58	37.86	0.931	3	3	57.51	114
Treated vs. Resistant	12.94	26.58	-13.63	0.931	3	3	20.71	114

## Sheet: 231-1
Number of families	22
Number of comparisons per family	3
Alpha	0.05
Tukey's multiple comparisons test	Mean Diff.	95.00% CI of diff.	Below threshold?	Summary	Adjusted P Value
BARD1
Control vs. Treated	2.774	1.566 to 3.981	Yes	****	<0.0001
Control vs. Resistant	0.2239	-0.9838 to 1.432	No	ns	0.8991
Treated vs. Resistant	-2.55	-3.757 to -1.342	Yes	****	<0.0001
BIRC5
Control vs. Treated	18.97	17.76 to 20.18	Yes	****	<0.0001
Control vs. Resistant	1.315	0.1073 to 2.523	Yes	*	0.0293
Treated vs. Resistant	-17.66	-18.86 to -16.45	Yes	****	<0.0001
BRIP1
Control vs. Treated	3.553	2.346 to 4.761	Yes	****	<0.0001
Control vs. Resistant	-0.2165	-1.424 to 0.9913	No	ns	0.9054
Treated vs. Resistant	-3.77	-4.978 to -2.562	Yes	****	<0.0001
BUB1B
Control vs. Treated	13.58	12.37 to 14.79	Yes	****	<0.0001
Control vs. Resistant	5.358	4.150 to 6.566	Yes	****	<0.0001
Treated vs. Resistant	-8.223	-9.430 to -7.015	Yes	****	<0.0001
CCNA2
Control vs. Treated	35.08	33.87 to 36.29	Yes	****	<0.0001
Control vs. Resistant	17.26	16.06 to 18.47	Yes	****	<0.0001
Treated vs. Resistant	-17.82	-19.02 to -16.61	Yes	****	<0.0001
CCNB1
Control vs. Treated	60.74	59.53 to 61.95	Yes	****	<0.0001
Control vs. Resistant	49.84	48.63 to 51.04	Yes	****	<0.0001
Treated vs. Resistant	-10.91	-12.11 to -9.698	Yes	****	<0.0001
CCNE1
Control vs. Treated	5.601	4.393 to 6.809	Yes	****	<0.0001
Control vs. Resistant	5.105	3.897 to 6.313	Yes	****	<0.0001
Treated vs. Resistant	-0.4963	-1.704 to 0.7115	No	ns	0.5945
CCNE2
Control vs. Treated	6.909	5.702 to 8.117	Yes	****	<0.0001
Control vs. Resistant	0.9842	-0.2236 to 2.192	No	ns	0.1339
Treated vs. Resistant	-5.925	-7.133 to -4.717	Yes	****	<0.0001
CCNF
Control vs. Treated	5.142	3.934 to 6.349	Yes	****	<0.0001
Control vs. Resistant	2.858	1.650 to 4.066	Yes	****	<0.0001
Treated vs. Resistant	-2.283	-3.491 to -1.076	Yes	****	<0.0001
CDC25A
Control vs. Treated	11.23	10.02 to 12.44	Yes	****	<0.0001
Control vs. Resistant	2.721	1.513 to 3.929	Yes	****	<0.0001
Treated vs. Resistant	-8.507	-9.715 to -7.299	Yes	****	<0.0001
CDC45
Control vs. Treated	11.08	9.872 to 12.29	Yes	****	<0.0001
Control vs. Resistant	5.414	4.206 to 6.621	Yes	****	<0.0001
Treated vs. Resistant	-5.666	-6.874 to -4.458	Yes	****	<0.0001
CDC7
Control vs. Treated	6.814	5.606 to 8.022	Yes	****	<0.0001
Control vs. Resistant	3.584	2.376 to 4.791	Yes	****	<0.0001
Treated vs. Resistant	-3.23	-4.438 to -2.023	Yes	****	<0.0001
CDCA3
Control vs. Treated	7.344	6.136 to 8.552	Yes	****	<0.0001
Control vs. Resistant	1.592	0.3841 to 2.800	Yes	**	0.0062
Treated vs. Resistant	-5.752	-6.960 to -4.545	Yes	****	<0.0001
CDCA5
Control vs. Treated	21.94	20.73 to 23.15	Yes	****	<0.0001
Control vs. Resistant	7.147	5.939 to 8.354	Yes	****	<0.0001
Treated vs. Resistant	-14.79	-16.00 to -13.59	Yes	****	<0.0001
CDKN2C
Control vs. Treated	4.731	3.523 to 5.939	Yes	****	<0.0001
Control vs. Resistant	-5.21	-6.417 to -4.002	Yes	****	<0.0001
Treated vs. Resistant	-9.941	-11.15 to -8.733	Yes	****	<0.0001
CENPK
Control vs. Treated	6.534	5.327 to 7.742	Yes	****	<0.0001
Control vs. Resistant	6.057	4.849 to 7.265	Yes	****	<0.0001
Treated vs. Resistant	-0.4776	-1.685 to 0.7301	No	ns	0.6177
CENPW
Control vs. Treated	18.69	17.48 to 19.90	Yes	****	<0.0001
Control vs. Resistant	3.289	2.081 to 4.497	Yes	****	<0.0001
Treated vs. Resistant	-15.4	-16.61 to -14.19	Yes	****	<0.0001
CENPX
Control vs. Treated	15.35	14.14 to 16.55	Yes	****	<0.0001
Control vs. Resistant	1.068	-0.1399 to 2.276	No	ns	0.0946
Treated vs. Resistant	-14.28	-15.49 to -13.07	Yes	****	<0.0001
CHAF1B
Control vs. Treated	5.642	4.434 to 6.850	Yes	****	<0.0001
Control vs. Resistant	3.65	2.442 to 4.858	Yes	****	<0.0001
Treated vs. Resistant	-1.992	-3.200 to -0.7846	Yes	***	0.0004
CLSPN
Control vs. Treated	8.658	7.451 to 9.866	Yes	****	<0.0001
Control vs. Resistant	0.614	-0.5938 to 1.822	No	ns	0.4523
Treated vs. Resistant	-8.045	-9.252 to -6.837	Yes	****	<0.0001
DHFR
Control vs. Treated	9.961	8.754 to 11.17	Yes	****	<0.0001
Control vs. Resistant	8.052	6.844 to 9.259	Yes	****	<0.0001
Treated vs. Resistant	-1.91	-3.117 to -0.7020	Yes	***	0.0008
DNA2
Control vs. Treated	4.701	3.493 to 5.909	Yes	****	<0.0001
Control vs. Resistant	1.47	0.2621 to 2.678	Yes	*	0.0126
Treated vs. Resistant	-3.231	-4.439 to -2.024	Yes	****	<0.0001
Test details	Mean 1	Mean 2	Mean Diff.	SE of diff.	N1	N2	q	DF
BARD1
Control vs. Treated	6.063	3.289	2.774	0.5095	3	3	7.699	132
Control vs. Resistant	6.063	5.839	0.2239	0.5095	3	3	0.6216	132
Treated vs. Resistant	3.289	5.839	-2.55	0.5095	3	3	7.077	132
BIRC5
Control vs. Treated	42.42	23.44	18.97	0.5095	3	3	52.66	132
Control vs. Resistant	42.42	41.1	1.315	0.5095	3	3	3.65	132
Treated vs. Resistant	23.44	41.1	-17.66	0.5095	3	3	49.01	132
BRIP1
Control vs. Treated	6.925	3.372	3.553	0.5095	3	3	9.863	132
Control vs. Resistant	6.925	7.142	-0.2165	0.5095	3	3	0.6008	132
Treated vs. Resistant	3.372	7.142	-3.77	0.5095	3	3	10.46	132
BUB1B
Control vs. Treated	26.7	13.12	13.58	0.5095	3	3	37.7	132
Control vs. Resistant	26.7	21.34	5.358	0.5095	3	3	14.87	132
Treated vs. Resistant	13.12	21.34	-8.223	0.5095	3	3	22.82	132
CCNA2
Control vs. Treated	69.92	34.84	35.08	0.5095	3	3	97.37	132
Control vs. Resistant	69.92	52.65	17.26	0.5095	3	3	47.92	132
Treated vs. Resistant	34.84	52.65	-17.82	0.5095	3	3	49.45	132
CCNB1
Control vs. Treated	127.8	67.03	60.74	0.5095	3	3	168.6	132
Control vs. Resistant	127.8	77.94	49.84	0.5095	3	3	138.3	132
Treated vs. Resistant	67.03	77.94	-10.91	0.5095	3	3	30.27	132
CCNE1
Control vs. Treated	10.83	5.225	5.601	0.5095	3	3	15.55	132
Control vs. Resistant	10.83	5.721	5.105	0.5095	3	3	14.17	132
Treated vs. Resistant	5.225	5.721	-0.4963	0.5095	3	3	1.378	132
CCNE2
Control vs. Treated	9.995	3.086	6.909	0.5095	3	3	19.18	132
Control vs. Resistant	9.995	9.011	0.9842	0.5095	3	3	2.732	132
Treated vs. Resistant	3.086	9.011	-5.925	0.5095	3	3	16.45	132
CCNF
Control vs. Treated	9.437	4.296	5.142	0.5095	3	3	14.27	132
Control vs. Resistant	9.437	6.579	2.858	0.5095	3	3	7.934	132
Treated vs. Resistant	4.296	6.579	-2.283	0.5095	3	3	6.338	132
CDC25A
Control vs. Treated	19.62	8.389	11.23	0.5095	3	3	31.17	132
Control vs. Resistant	19.62	16.9	2.721	0.5095	3	3	7.553	132
Treated vs. Resistant	8.389	16.9	-8.507	0.5095	3	3	23.61	132
CDC45
Control vs. Treated	18.69	7.612	11.08	0.5095	3	3	30.75	132
Control vs. Resistant	18.69	13.28	5.414	0.5095	3	3	15.03	132
Treated vs. Resistant	7.612	13.28	-5.666	0.5095	3	3	15.73	132
CDC7
Control vs. Treated	14.05	7.236	6.814	0.5095	3	3	18.91	132
Control vs. Resistant	14.05	10.47	3.584	0.5095	3	3	9.947	132
Treated vs. Resistant	7.236	10.47	-3.23	0.5095	3	3	8.967	132
CDCA3
Control vs. Treated	13.25	5.903	7.344	0.5095	3	3	20.39	132
Control vs. Resistant	13.25	11.66	1.592	0.5095	3	3	4.419	132
Treated vs. Resistant	5.903	11.66	-5.752	0.5095	3	3	15.97	132
CDCA5
Control vs. Treated	44.3	22.36	21.94	0.5095	3	3	60.9	132
Control vs. Resistant	44.3	37.16	7.147	0.5095	3	3	19.84	132
Treated vs. Resistant	22.36	37.16	-14.79	0.5095	3	3	41.06	132
CDKN2C
Control vs. Treated	8.15	3.418	4.731	0.5095	3	3	13.13	132
Control vs. Resistant	8.15	13.36	-5.21	0.5095	3	3	14.46	132
Treated vs. Resistant	3.418	13.36	-9.941	0.5095	3	3	27.59	132
CENPK
Control vs. Treated	13.19	6.653	6.534	0.5095	3	3	18.14	132
Control vs. Resistant	13.19	7.13	6.057	0.5095	3	3	16.81	132
Treated vs. Resistant	6.653	7.13	-0.4776	0.5095	3	3	1.326	132
CENPW
Control vs. Treated	34.95	16.26	18.69	0.5095	3	3	51.88	132
Control vs. Resistant	34.95	31.66	3.289	0.5095	3	3	9.129	132
Treated vs. Resistant	16.26	31.66	-15.4	0.5095	3	3	42.75	132
CENPX
Control vs. Treated	30.39	15.05	15.35	0.5095	3	3	42.6	132
Control vs. Resistant	30.39	29.33	1.068	0.5095	3	3	2.964	132
Treated vs. Resistant	15.05	29.33	-14.28	0.5095	3	3	39.63	132
CHAF1B
Control vs. Treated	11.84	6.195	5.642	0.5095	3	3	15.66	132
Control vs. Resistant	11.84	8.187	3.65	0.5095	3	3	10.13	132
Treated vs. Resistant	6.195	8.187	-1.992	0.5095	3	3	5.53	132
CLSPN
Control vs. Treated	14.98	6.322	8.658	0.5095	3	3	24.03	132
Control vs. Resistant	14.98	14.37	0.614	0.5095	3	3	1.704	132
Treated vs. Resistant	6.322	14.37	-8.045	0.5095	3	3	22.33	132
DHFR
Control vs. Treated	21.06	11.1	9.961	0.5095	3	3	27.65	132
Control vs. Resistant	21.06	13.01	8.052	0.5095	3	3	22.35	132
Treated vs. Resistant	11.1	13.01	-1.91	0.5095	3	3	5.301	132
DNA2
Control vs. Treated	9.678	4.977	4.701	0.5095	3	3	13.05	132
Control vs. Resistant	9.678	8.208	1.47	0.5095	3	3	4.08	132
Treated vs. Resistant	4.977	8.208	-3.231	0.5095	3	3	8.969	132

## Sheet: 231-2
Number of families	22
Number of comparisons per family	3
Alpha	0.05
Tukey's multiple comparisons test	Mean Diff.	95.00% CI of diff.	Below threshold?	Summary	Adjusted P Value
DSCC1
Control vs. Treated	9.469	8.471 to 10.47	Yes	****	<0.0001
Control vs. Resistant	1.992	0.9950 to 2.990	Yes	****	<0.0001
Treated vs. Resistant	-7.476	-8.474 to -6.479	Yes	****	<0.0001
DTL
Control vs. Treated	7.811	6.813 to 8.808	Yes	****	<0.0001
Control vs. Resistant	-4.1	-5.097 to -3.103	Yes	****	<0.0001
Treated vs. Resistant	-11.91	-12.91 to -10.91	Yes	****	<0.0001
E2F1
Control vs. Treated	20.48	19.48 to 21.48	Yes	****	<0.0001
Control vs. Resistant	-6.688	-7.685 to -5.690	Yes	****	<0.0001
Treated vs. Resistant	-27.17	-28.17 to -26.17	Yes	****	<0.0001
E2F2
Control vs. Treated	1.069	0.07157 to 2.066	Yes	*	0.0325
Control vs. Resistant	-0.3254	-1.323 to 0.6720	No	ns	0.72
Treated vs. Resistant	-1.394	-2.392 to -0.3970	Yes	**	0.0034
E2F8
Control vs. Treated	5.368	4.370 to 6.365	Yes	****	<0.0001
Control vs. Resistant	2.228	1.231 to 3.225	Yes	****	<0.0001
Treated vs. Resistant	-3.14	-4.137 to -2.143	Yes	****	<0.0001
ERCC6L
Control vs. Treated	4.736	3.738 to 5.733	Yes	****	<0.0001
Control vs. Resistant	1.751	0.7533 to 2.748	Yes	***	0.0002
Treated vs. Resistant	-2.985	-3.982 to -1.987	Yes	****	<0.0001
ESCO2
Control vs. Treated	2.915	1.917 to 3.912	Yes	****	<0.0001
Control vs. Resistant	1.453	0.4561 to 2.451	Yes	**	0.0021
Treated vs. Resistant	-1.461	-2.459 to -0.4640	Yes	**	0.002
ESPL1
Control vs. Treated	5.611	4.613 to 6.608	Yes	****	<0.0001
Control vs. Resistant	2.719	1.722 to 3.717	Yes	****	<0.0001
Treated vs. Resistant	-2.891	-3.889 to -1.894	Yes	****	<0.0001
EXO1
Control vs. Treated	9.891	8.894 to 10.89	Yes	****	<0.0001
Control vs. Resistant	0.1491	-0.8482 to 1.146	No	ns	0.9331
Treated vs. Resistant	-9.742	-10.74 to -8.744	Yes	****	<0.0001
FAM83D
Control vs. Treated	27.01	26.01 to 28.01	Yes	****	<0.0001
Control vs. Resistant	5.308	4.311 to 6.306	Yes	****	<0.0001
Treated vs. Resistant	-21.7	-22.70 to -20.70	Yes	****	<0.0001
FEN1
Control vs. Treated	28.65	27.66 to 29.65	Yes	****	<0.0001
Control vs. Resistant	5.328	4.330 to 6.325	Yes	****	<0.0001
Treated vs. Resistant	-23.33	-24.32 to -22.33	Yes	****	<0.0001
GINS1
Control vs. Treated	8.077	7.080 to 9.075	Yes	****	<0.0001
Control vs. Resistant	0.9172	-0.08013 to 1.915	No	ns	0.0784
Treated vs. Resistant	-7.16	-8.157 to -6.163	Yes	****	<0.0001
GJA1
Control vs. Treated	8.54	7.543 to 9.538	Yes	****	<0.0001
Control vs. Resistant	-5.39	-6.388 to -4.393	Yes	****	<0.0001
Treated vs. Resistant	-13.93	-14.93 to -12.93	Yes	****	<0.0001
HELLS
Control vs. Treated	4.223	3.225 to 5.220	Yes	****	<0.0001
Control vs. Resistant	0.7747	-0.2226 to 1.772	No	ns	0.1603
Treated vs. Resistant	-3.448	-4.445 to -2.451	Yes	****	<0.0001
ING2
Control vs. Treated	2.503	1.505 to 3.500	Yes	****	<0.0001
Control vs. Resistant	-2.941	-3.938 to -1.943	Yes	****	<0.0001
Treated vs. Resistant	-5.443	-6.441 to -4.446	Yes	****	<0.0001
KIF11
Control vs. Treated	21.36	20.36 to 22.36	Yes	****	<0.0001
Control vs. Resistant	4.81	3.813 to 5.808	Yes	****	<0.0001
Treated vs. Resistant	-16.55	-17.55 to -15.55	Yes	****	<0.0001
KIF18B
Control vs. Treated	18.54	17.54 to 19.54	Yes	****	<0.0001
Control vs. Resistant	-1.635	-2.632 to -0.6377	Yes	***	0.0005
Treated vs. Resistant	-20.17	-21.17 to -19.18	Yes	****	<0.0001
KIF20A
Control vs. Treated	19.78	18.78 to 20.78	Yes	****	<0.0001
Control vs. Resistant	8.581	7.583 to 9.578	Yes	****	<0.0001
Treated vs. Resistant	-11.2	-12.20 to -10.20	Yes	****	<0.0001
KIFC1
Control vs. Treated	23.74	22.74 to 24.74	Yes	****	<0.0001
Control vs. Resistant	9.733	8.736 to 10.73	Yes	****	<0.0001
Treated vs. Resistant	-14.01	-15.00 to -13.01	Yes	****	<0.0001
KNL1
Control vs. Treated	4.805	3.807 to 5.802	Yes	****	<0.0001
Control vs. Resistant	0.5314	-0.4660 to 1.529	No	ns	0.4186
Treated vs. Resistant	-4.273	-5.270 to -3.276	Yes	****	<0.0001
MAD2L1
Control vs. Treated	13.51	12.51 to 14.51	Yes	****	<0.0001
Control vs. Resistant	7.379	6.382 to 8.376	Yes	****	<0.0001
Treated vs. Resistant	-6.133	-7.130 to -5.136	Yes	****	<0.0001
MCM10
Control vs. Treated	9.457	8.460 to 10.45	Yes	****	<0.0001
Control vs. Resistant	1.501	0.5041 to 2.499	Yes	**	0.0014
Treated vs. Resistant	-7.956	-8.953 to -6.958	Yes	****	<0.0001
Test details	Mean 1	Mean 2	Mean Diff.	SE of diff.	N1	N2	q	DF
DSCC1
Control vs. Treated	16.6	7.128	9.469	0.4207	3	3	31.83	132
Control vs. Resistant	16.6	14.6	1.992	0.4207	3	3	6.697	132
Treated vs. Resistant	7.128	14.6	-7.476	0.4207	3	3	25.13	132
DTL
Control vs. Treated	20.81	13	7.811	0.4207	3	3	26.25	132
Control vs. Resistant	20.81	24.91	-4.1	0.4207	3	3	13.78	132
Treated vs. Resistant	13	24.91	-11.91	0.4207	3	3	40.03	132
E2F1
Control vs. Treated	50.05	29.56	20.48	0.4207	3	3	68.84	132
Control vs. Resistant	50.05	56.73	-6.688	0.4207	3	3	22.48	132
Treated vs. Resistant	29.56	56.73	-27.17	0.4207	3	3	91.32	132
E2F2
Control vs. Treated	2.086	1.017	1.069	0.4207	3	3	3.593	132
Control vs. Resistant	2.086	2.412	-0.3254	0.4207	3	3	1.094	132
Treated vs. Resistant	1.017	2.412	-1.394	0.4207	3	3	4.687	132
E2F8
Control vs. Treated	7.826	2.458	5.368	0.4207	3	3	18.04	132
Control vs. Resistant	7.826	5.598	2.228	0.4207	3	3	7.488	132
Treated vs. Resistant	2.458	5.598	-3.14	0.4207	3	3	10.55	132
ERCC6L
Control vs. Treated	7.937	3.201	4.736	0.4207	3	3	15.92	132
Control vs. Resistant	7.937	6.186	1.751	0.4207	3	3	5.884	132
Treated vs. Resistant	3.201	6.186	-2.985	0.4207	3	3	10.03	132
ESCO2
Control vs. Treated	5.444	2.529	2.915	0.4207	3	3	9.797	132
Control vs. Resistant	5.444	3.991	1.453	0.4207	3	3	4.885	132
Treated vs. Resistant	2.529	3.991	-1.461	0.4207	3	3	4.912	132
ESPL1
Control vs. Treated	10.63	5.018	5.611	0.4207	3	3	18.86	132
Control vs. Resistant	10.63	7.909	2.719	0.4207	3	3	9.14	132
Treated vs. Resistant	5.018	7.909	-2.891	0.4207	3	3	9.718	132
EXO1
Control vs. Treated	16.5	6.612	9.891	0.4207	3	3	33.25	132
Control vs. Resistant	16.5	16.35	0.1491	0.4207	3	3	0.5013	132
Treated vs. Resistant	6.612	16.35	-9.742	0.4207	3	3	32.74	132
FAM83D
Control vs. Treated	50.64	23.63	27.01	0.4207	3	3	90.78	132
Control vs. Resistant	50.64	45.33	5.308	0.4207	3	3	17.84	132
Treated vs. Resistant	23.63	45.33	-21.7	0.4207	3	3	72.94	132
FEN1
Control vs. Treated	49.82	21.17	28.65	0.4207	3	3	96.31	132
Control vs. Resistant	49.82	44.5	5.328	0.4207	3	3	17.91	132
Treated vs. Resistant	21.17	44.5	-23.33	0.4207	3	3	78.4	132
GINS1
Control vs. Treated	15.59	7.515	8.077	0.4207	3	3	27.15	132
Control vs. Resistant	15.59	14.67	0.9172	0.4207	3	3	3.083	132
Treated vs. Resistant	7.515	14.67	-7.16	0.4207	3	3	24.07	132
GJA1
Control vs. Treated	12.93	4.388	8.54	0.4207	3	3	28.71	132
Control vs. Resistant	12.93	18.32	-5.39	0.4207	3	3	18.12	132
Treated vs. Resistant	4.388	18.32	-13.93	0.4207	3	3	46.82	132
HELLS
Control vs. Treated	8.19	3.968	4.223	0.4207	3	3	14.19	132
Control vs. Resistant	8.19	7.416	0.7747	0.4207	3	3	2.604	132
Treated vs. Resistant	3.968	7.416	-3.448	0.4207	3	3	11.59	132
ING2
Control vs. Treated	7.908	5.406	2.503	0.4207	3	3	8.412	132
Control vs. Resistant	7.908	10.85	-2.941	0.4207	3	3	9.884	132
Treated vs. Resistant	5.406	10.85	-5.443	0.4207	3	3	18.3	132
KIF11
Control vs. Treated	47.58	26.22	21.36	0.4207	3	3	71.8	132
Control vs. Resistant	47.58	42.77	4.81	0.4207	3	3	16.17	132
Treated vs. Resistant	26.22	42.77	-16.55	0.4207	3	3	55.63	132
KIF18B
Control vs. Treated	34.96	16.42	18.54	0.4207	3	3	62.32	132
Control vs. Resistant	34.96	36.6	-1.635	0.4207	3	3	5.496	132
Treated vs. Resistant	16.42	36.6	-20.17	0.4207	3	3	67.81	132
KIF20A
Control vs. Treated	36.36	16.58	19.78	0.4207	3	3	66.49	132
Control vs. Resistant	36.36	27.78	8.581	0.4207	3	3	28.84	132
Treated vs. Resistant	16.58	27.78	-11.2	0.4207	3	3	37.64	132
KIFC1
Control vs. Treated	50.16	26.42	23.74	0.4207	3	3	79.79	132
Control vs. Resistant	50.16	40.43	9.733	0.4207	3	3	32.72	132
Treated vs. Resistant	26.42	40.43	-14.01	0.4207	3	3	47.08	132
KNL1
Control vs. Treated	10.32	5.517	4.805	0.4207	3	3	16.15	132
Control vs. Resistant	10.32	9.79	0.5314	0.4207	3	3	1.786	132
Treated vs. Resistant	5.517	9.79	-4.273	0.4207	3	3	14.36	132
MAD2L1
Control vs. Treated	25.46	11.95	13.51	0.4207	3	3	45.42	132
Control vs. Resistant	25.46	18.08	7.379	0.4207	3	3	24.8	132
Treated vs. Resistant	11.95	18.08	-6.133	0.4207	3	3	20.61	132
MCM10
Control vs. Treated	16.8	7.347	9.457	0.4207	3	3	31.79	132
Control vs. Resistant	16.8	15.3	1.501	0.4207	3	3	5.047	132
Treated vs. Resistant	7.347	15.3	-7.956	0.4207	3	3	26.74	132

## Sheet: 231-3
Number of families	22
Number of comparisons per family	3
Alpha	0.05
Tukey's multiple comparisons test	Mean Diff.	95.00% CI of diff.	Below threshold?	Summary	Adjusted P Value
MCM2
Control vs. Treated	13.16	11.70 to 14.62	Yes	****	<0.0001
Control vs. Resistant	0.2741	-1.185 to 1.733	No	ns	0.8966
Treated vs. Resistant	-12.89	-14.35 to -11.43	Yes	****	<0.0001
MCM4
Control vs. Treated	16.03	14.58 to 17.49	Yes	****	<0.0001
Control vs. Resistant	2.38	0.9213 to 3.840	Yes	***	0.0005
Treated vs. Resistant	-13.65	-15.11 to -12.20	Yes	****	<0.0001
MCM6
Control vs. Treated	11.92	10.46 to 13.38	Yes	****	<0.0001
Control vs. Resistant	-2.548	-4.007 to -1.089	Yes	***	0.0002
Treated vs. Resistant	-14.47	-15.93 to -13.01	Yes	****	<0.0001
MKI67
Control vs. Treated	38.24	36.78 to 39.70	Yes	****	<0.0001
Control vs. Resistant	17.57	16.11 to 19.03	Yes	****	<0.0001
Treated vs. Resistant	-20.67	-22.13 to -19.21	Yes	****	<0.0001
MNS1
Control vs. Treated	1.463	0.003795 to 2.922	Yes	*	0.0493
Control vs. Resistant	0.5839	-0.8753 to 2.043	No	ns	0.6106
Treated vs. Resistant	-0.8791	-2.338 to 0.5801	No	ns	0.3295
MYBL1
Control vs. Treated	8.979	7.519 to 10.44	Yes	****	<0.0001
Control vs. Resistant	-1.907	-3.366 to -0.4478	Yes	**	0.0067
Treated vs. Resistant	-10.89	-12.34 to -9.426	Yes	****	<0.0001
NCAPD3
Control vs. Treated	10.45	8.986 to 11.90	Yes	****	<0.0001
Control vs. Resistant	1.798	0.3387 to 3.257	Yes	*	0.0114
Treated vs. Resistant	-8.648	-10.11 to -7.189	Yes	****	<0.0001
NCAPG
Control vs. Treated	20.74	19.28 to 22.20	Yes	****	<0.0001
Control vs. Resistant	4.213	2.754 to 5.672	Yes	****	<0.0001
Treated vs. Resistant	-16.52	-17.98 to -15.06	Yes	****	<0.0001
NCAPG2
Control vs. Treated	14.31	12.85 to 15.77	Yes	****	<0.0001
Control vs. Resistant	13.3	11.84 to 14.76	Yes	****	<0.0001
Treated vs. Resistant	-1.01	-2.469 to 0.4494	No	ns	0.2324
NCAPH
Control vs. Treated	20.66	19.20 to 22.12	Yes	****	<0.0001
Control vs. Resistant	9.263	7.804 to 10.72	Yes	****	<0.0001
Treated vs. Resistant	-11.39	-12.85 to -9.934	Yes	****	<0.0001
NUSAP1
Control vs. Treated	37.97	36.51 to 39.43	Yes	****	<0.0001
Control vs. Resistant	18.17	16.71 to 19.63	Yes	****	<0.0001
Treated vs. Resistant	-19.8	-21.26 to -18.34	Yes	****	<0.0001
ORC1
Control vs. Treated	4.644	3.185 to 6.103	Yes	****	<0.0001
Control vs. Resistant	-0.4226	-1.882 to 1.037	No	ns	0.7718
Treated vs. Resistant	-5.066	-6.526 to -3.607	Yes	****	<0.0001
PCLAF
Control vs. Treated	6.377	4.917 to 7.836	Yes	****	<0.0001
Control vs. Resistant	0.9933	-0.4659 to 2.452	No	ns	0.2435
Treated vs. Resistant	-5.383	-6.843 to -3.924	Yes	****	<0.0001
PCNA
Control vs. Treated	57.83	56.37 to 59.29	Yes	****	<0.0001
Control vs. Resistant	2.184	0.7246 to 3.643	Yes	**	0.0016
Treated vs. Resistant	-55.65	-57.11 to -54.19	Yes	****	<0.0001
PKMYT1
Control vs. Treated	8.056	6.596 to 9.515	Yes	****	<0.0001
Control vs. Resistant	4.716	3.256 to 6.175	Yes	****	<0.0001
Treated vs. Resistant	-3.34	-4.799 to -1.881	Yes	****	<0.0001
PLK2
Control vs. Treated	14.63	13.17 to 16.09	Yes	****	<0.0001
Control vs. Resistant	-8.543	-10.00 to -7.083	Yes	****	<0.0001
Treated vs. Resistant	-23.18	-24.63 to -21.72	Yes	****	<0.0001
PLK4
Control vs. Treated	9.435	7.976 to 10.89	Yes	****	<0.0001
Control vs. Resistant	3.326	1.867 to 4.785	Yes	****	<0.0001
Treated vs. Resistant	-6.109	-7.568 to -4.650	Yes	****	<0.0001
POLA2
Control vs. Treated	2.586	1.127 to 4.045	Yes	***	0.0001
Control vs. Resistant	0.9414	-0.5178 to 2.401	No	ns	0.2806
Treated vs. Resistant	-1.644	-3.104 to -0.1853	Yes	*	0.023
PSRC1
Control vs. Treated	9.711	8.252 to 11.17	Yes	****	<0.0001
Control vs. Resistant	4.625	3.166 to 6.084	Yes	****	<0.0001
Treated vs. Resistant	-5.086	-6.546 to -3.627	Yes	****	<0.0001
RAD54L
Control vs. Treated	8.173	6.714 to 9.633	Yes	****	<0.0001
Control vs. Resistant	3.031	1.572 to 4.490	Yes	****	<0.0001
Treated vs. Resistant	-5.142	-6.601 to -3.683	Yes	****	<0.0001
RANBP1
Control vs. Treated	21.92	20.46 to 23.38	Yes	****	<0.0001
Control vs. Resistant	8.391	6.932 to 9.851	Yes	****	<0.0001
Treated vs. Resistant	-13.53	-14.99 to -12.07	Yes	****	<0.0001
RFC3
Control vs. Treated	11.67	10.21 to 13.13	Yes	****	<0.0001
Control vs. Resistant	4.463	3.004 to 5.922	Yes	****	<0.0001
Treated vs. Resistant	-7.205	-8.664 to -5.746	Yes	****	<0.0001
Test details	Mean 1	Mean 2	Mean Diff.	SE of diff.	N1	N2	q	DF
MCM2
Control vs. Treated	32.06	18.89	13.16	0.6156	3	3	30.24	132
Control vs. Resistant	32.06	31.78	0.2741	0.6156	3	3	0.6297	132
Treated vs. Resistant	18.89	31.78	-12.89	0.6156	3	3	29.61	132
MCM4
Control vs. Treated	34.84	18.81	16.03	0.6156	3	3	36.84	132
Control vs. Resistant	34.84	32.46	2.38	0.6156	3	3	5.469	132
Treated vs. Resistant	18.81	32.46	-13.65	0.6156	3	3	31.37	132
MCM6
Control vs. Treated	32.23	20.31	11.92	0.6156	3	3	27.38	132
Control vs. Resistant	32.23	34.78	-2.548	0.6156	3	3	5.854	132
Treated vs. Resistant	20.31	34.78	-14.47	0.6156	3	3	33.24	132
MKI67
Control vs. Treated	65.49	27.25	38.24	0.6156	3	3	87.85	132
Control vs. Resistant	65.49	47.92	17.57	0.6156	3	3	40.37	132
Treated vs. Resistant	27.25	47.92	-20.67	0.6156	3	3	47.48	132
MNS1
Control vs. Treated	2.402	0.9392	1.463	0.6156	3	3	3.361	132
Control vs. Resistant	2.402	1.818	0.5839	0.6156	3	3	1.341	132
Treated vs. Resistant	0.9392	1.818	-0.8791	0.6156	3	3	2.02	132
MYBL1
Control vs. Treated	17.32	8.342	8.979	0.6156	3	3	20.63	132
Control vs. Resistant	17.32	19.23	-1.907	0.6156	3	3	4.381	132
Treated vs. Resistant	8.342	19.23	-10.89	0.6156	3	3	25.01	132
NCAPD3
Control vs. Treated	23.11	12.67	10.45	0.6156	3	3	24	132
Control vs. Resistant	23.11	21.32	1.798	0.6156	3	3	4.131	132
Treated vs. Resistant	12.67	21.32	-8.648	0.6156	3	3	19.87	132
NCAPG
Control vs. Treated	36.59	15.86	20.74	0.6156	3	3	47.64	132
Control vs. Resistant	36.59	32.38	4.213	0.6156	3	3	9.679	132
Treated vs. Resistant	15.86	32.38	-16.52	0.6156	3	3	37.96	132
NCAPG2
Control vs. Treated	31.27	16.96	14.31	0.6156	3	3	32.88	132
Control vs. Resistant	31.27	17.97	13.3	0.6156	3	3	30.56	132
Treated vs. Resistant	16.96	17.97	-1.01	0.6156	3	3	2.32	132
NCAPH
Control vs. Treated	39.58	18.92	20.66	0.6156	3	3	47.46	132
Control vs. Resistant	39.58	30.31	9.263	0.6156	3	3	21.28	132
Treated vs. Resistant	18.92	30.31	-11.39	0.6156	3	3	26.18	132
NUSAP1
Control vs. Treated	76.21	38.24	37.97	0.6156	3	3	87.24	132
Control vs. Resistant	76.21	58.05	18.17	0.6156	3	3	41.74	132
Treated vs. Resistant	38.24	58.05	-19.8	0.6156	3	3	45.5	132
ORC1
Control vs. Treated	7.67	3.026	4.644	0.6156	3	3	10.67	132
Control vs. Resistant	7.67	8.092	-0.4226	0.6156	3	3	0.9708	132
Treated vs. Resistant	3.026	8.092	-5.066	0.6156	3	3	11.64	132
PCLAF
Control vs. Treated	13.7	7.326	6.377	0.6156	3	3	14.65	132
Control vs. Resistant	13.7	12.71	0.9933	0.6156	3	3	2.282	132
Treated vs. Resistant	7.326	12.71	-5.383	0.6156	3	3	12.37	132
PCNA
Control vs. Treated	121	63.12	57.83	0.6156	3	3	132.9	132
Control vs. Resistant	121	118.8	2.184	0.6156	3	3	5.017	132
Treated vs. Resistant	63.12	118.8	-55.65	0.6156	3	3	127.8	132
PKMYT1
Control vs. Treated	17.93	9.873	8.056	0.6156	3	3	18.51	132
Control vs. Resistant	17.93	13.21	4.716	0.6156	3	3	10.83	132
Treated vs. Resistant	9.873	13.21	-3.34	0.6156	3	3	7.673	132
PLK2
Control vs. Treated	35.32	20.69	14.63	0.6156	3	3	33.62	132
Control vs. Resistant	35.32	43.86	-8.543	0.6156	3	3	19.63	132
Treated vs. Resistant	20.69	43.86	-23.18	0.6156	3	3	53.24	132
PLK4
Control vs. Treated	19.61	10.17	9.435	0.6156	3	3	21.68	132
Control vs. Resistant	19.61	16.28	3.326	0.6156	3	3	7.641	132
Treated vs. Resistant	10.17	16.28	-6.109	0.6156	3	3	14.03	132
POLA2
Control vs. Treated	5.109	2.523	2.586	0.6156	3	3	5.941	132
Control vs. Resistant	5.109	4.167	0.9414	0.6156	3	3	2.163	132
Treated vs. Resistant	2.523	4.167	-1.644	0.6156	3	3	3.778	132
PSRC1
Control vs. Treated	22.45	12.74	9.711	0.6156	3	3	22.31	132
Control vs. Resistant	22.45	17.83	4.625	0.6156	3	3	10.63	132
Treated vs. Resistant	12.74	17.83	-5.086	0.6156	3	3	11.69	132
RAD54L
Control vs. Treated	13.78	5.604	8.173	0.6156	3	3	18.78	132
Control vs. Resistant	13.78	10.75	3.031	0.6156	3	3	6.964	132
Treated vs. Resistant	5.604	10.75	-5.142	0.6156	3	3	11.81	132
RANBP1
Control vs. Treated	42.42	20.5	21.92	0.6156	3	3	50.36	132
Control vs. Resistant	42.42	34.03	8.391	0.6156	3	3	19.28	132
Treated vs. Resistant	20.5	34.03	-13.53	0.6156	3	3	31.08	132
RFC3
Control vs. Treated	21.98	10.31	11.67	0.6156	3	3	26.81	132
Control vs. Resistant	21.98	17.51	4.463	0.6156	3	3	10.25	132
Treated vs. Resistant	10.31	17.51	-7.205	0.6156	3	3	16.55	132

## Sheet: 231-4
Number of families	19
Number of comparisons per family	3
Alpha	0.05
Tukey's multiple comparisons test	Mean Diff.	95.00% CI of diff.	Below threshold?	Summary	Adjusted P Value
RRM1
Control vs. Treated	24.15	21.17 to 27.13	Yes	****	<0.0001
Control vs. Resistant	-9.772	-12.75 to -6.794	Yes	****	<0.0001
Treated vs. Resistant	-33.92	-36.90 to -30.94	Yes	****	<0.0001
SKA2
Control vs. Treated	12.1	9.121 to 15.08	Yes	****	<0.0001
Control vs. Resistant	-10.5	-13.48 to -7.527	Yes	****	<0.0001
Treated vs. Resistant	-22.6	-25.58 to -19.63	Yes	****	<0.0001
SKA3
Control vs. Treated	13.17	10.19 to 16.14	Yes	****	<0.0001
Control vs. Resistant	8.4	5.422 to 11.38	Yes	****	<0.0001
Treated vs. Resistant	-4.766	-7.744 to -1.788	Yes	***	0.0007
SKP2
Control vs. Treated	13.12	10.14 to 16.09	Yes	****	<0.0001
Control vs. Resistant	7.824	4.846 to 10.80	Yes	****	<0.0001
Treated vs. Resistant	-5.291	-8.269 to -2.314	Yes	***	0.0001
SMC2
Control vs. Treated	10.67	7.695 to 13.65	Yes	****	<0.0001
Control vs. Resistant	0.3543	-2.623 to 3.332	No	ns	0.957
Treated vs. Resistant	-10.32	-13.30 to -7.341	Yes	****	<0.0001
SPAG5
Control vs. Treated	18.56	15.58 to 21.53	Yes	****	<0.0001
Control vs. Resistant	2.794	-0.1834 to 5.772	No	ns	0.0707
Treated vs. Resistant	-15.76	-18.74 to -12.78	Yes	****	<0.0001
SPC24
Control vs. Treated	10.4	7.423 to 13.38	Yes	****	<0.0001
Control vs. Resistant	4.949	1.971 to 7.927	Yes	***	0.0004
Treated vs. Resistant	-5.452	-8.429 to -2.474	Yes	****	<0.0001
SPC25
Control vs. Treated	13.77	10.80 to 16.75	Yes	****	<0.0001
Control vs. Resistant	8.567	5.589 to 11.54	Yes	****	<0.0001
Treated vs. Resistant	-5.206	-8.184 to -2.228	Yes	***	0.0002
SPDL1
Control vs. Treated	12.28	9.302 to 15.26	Yes	****	<0.0001
Control vs. Resistant	5.782	2.805 to 8.760	Yes	****	<0.0001
Treated vs. Resistant	-6.497	-9.475 to -3.519	Yes	****	<0.0001
STMN1
Control vs. Treated	26.21	23.23 to 29.19	Yes	****	<0.0001
Control vs. Resistant	-25.05	-28.03 to -22.07	Yes	****	<0.0001
Treated vs. Resistant	-51.26	-54.24 to -48.28	Yes	****	<0.0001
SUV39H1
Control vs. Treated	7.727	4.749 to 10.70	Yes	****	<0.0001
Control vs. Resistant	0.8868	-2.091 to 3.864	No	ns	0.7597
Treated vs. Resistant	-6.84	-9.818 to -3.862	Yes	****	<0.0001
TACC3
Control vs. Treated	17.68	14.70 to 20.66	Yes	****	<0.0001
Control vs. Resistant	2.87	-0.1078 to 5.848	No	ns	0.0614
Treated vs. Resistant	-14.81	-17.79 to -11.83	Yes	****	<0.0001
TUBA1B
Control vs. Treated	157.5	154.5 to 160.5	Yes	****	<0.0001
Control vs. Resistant	32.37	29.40 to 35.35	Yes	****	<0.0001
Treated vs. Resistant	-125.1	-128.1 to -122.2	Yes	****	<0.0001
TUBB4B
Control vs. Treated	197	194.1 to 200.0	Yes	****	<0.0001
Control vs. Resistant	-31.76	-34.74 to -28.78	Yes	****	<0.0001
Treated vs. Resistant	-228.8	-231.8 to -225.8	Yes	****	<0.0001
TYMS
Control vs. Treated	90.09	87.11 to 93.07	Yes	****	<0.0001
Control vs. Resistant	50.77	47.80 to 53.75	Yes	****	<0.0001
Treated vs. Resistant	-39.32	-42.29 to -36.34	Yes	****	<0.0001
WDR76
Control vs. Treated	6.39	3.412 to 9.368	Yes	****	<0.0001
Control vs. Resistant	2.232	-0.7454 to 5.210	No	ns	0.1808
Treated vs. Resistant	-4.158	-7.135 to -1.180	Yes	**	0.0035
XRCC2
Control vs. Treated	5.769	2.792 to 8.747	Yes	****	<0.0001
Control vs. Resistant	6.462	3.484 to 9.440	Yes	****	<0.0001
Treated vs. Resistant	0.6925	-2.285 to 3.670	No	ns	0.8455
ZNF703
Control vs. Treated	8.061	5.083 to 11.04	Yes	****	<0.0001
Control vs. Resistant	-10.52	-13.50 to -7.543	Yes	****	<0.0001
Treated vs. Resistant	-18.58	-21.56 to -15.60	Yes	****	<0.0001
ZWINT
Control vs. Treated	47.75	44.77 to 50.73	Yes	****	<0.0001
Control vs. Resistant	10.74	7.761 to 13.72	Yes	****	<0.0001
Treated vs. Resistant	-37.01	-39.99 to -34.03	Yes	****	<0.0001
Test details	Mean 1	Mean 2	Mean Diff.	SE of diff.	N1	N2	q	DF
RRM1
Control vs. Treated	50.91	26.76	24.15	1.254	3	3	27.24	114
Control vs. Resistant	50.91	60.68	-9.772	1.254	3	3	11.02	114
Treated vs. Resistant	26.76	60.68	-33.92	1.254	3	3	38.26	114
SKA2
Control vs. Treated	39.16	27.06	12.1	1.254	3	3	13.65	114
Control vs. Resistant	39.16	49.67	-10.5	1.254	3	3	11.85	114
Treated vs. Resistant	27.06	49.67	-22.6	1.254	3	3	25.49	114
SKA3
Control vs. Treated	28.28	15.12	13.17	1.254	3	3	14.85	114
Control vs. Resistant	28.28	19.88	8.4	1.254	3	3	9.474	114
Treated vs. Resistant	15.12	19.88	-4.766	1.254	3	3	5.375	114
SKP2
Control vs. Treated	25.3	12.19	13.12	1.254	3	3	14.79	114
Control vs. Resistant	25.3	17.48	7.824	1.254	3	3	8.824	114
Treated vs. Resistant	12.19	17.48	-5.291	1.254	3	3	5.968	114
SMC2
Control vs. Treated	25.96	15.29	10.67	1.254	3	3	12.04	114
Control vs. Resistant	25.96	25.61	0.3543	1.254	3	3	0.3995	114
Treated vs. Resistant	15.29	25.61	-10.32	1.254	3	3	11.64	114
SPAG5
Control vs. Treated	36.31	17.75	18.56	1.254	3	3	20.93	114
Control vs. Resistant	36.31	33.52	2.794	1.254	3	3	3.152	114
Treated vs. Resistant	17.75	33.52	-15.76	1.254	3	3	17.78	114
SPC24
Control vs. Treated	16.16	5.755	10.4	1.254	3	3	11.73	114
Control vs. Resistant	16.16	11.21	4.949	1.254	3	3	5.582	114
Treated vs. Resistant	5.755	11.21	-5.452	1.254	3	3	6.149	114
SPC25
Control vs. Treated	23.03	9.261	13.77	1.254	3	3	15.53	114
Control vs. Resistant	23.03	14.47	8.567	1.254	3	3	9.662	114
Treated vs. Resistant	9.261	14.47	-5.206	1.254	3	3	5.872	114
SPDL1
Control vs. Treated	26.1	13.82	12.28	1.254	3	3	13.85	114
Control vs. Resistant	26.1	20.32	5.782	1.254	3	3	6.522	114
Treated vs. Resistant	13.82	20.32	-6.497	1.254	3	3	7.328	114
STMN1
Control vs. Treated	68.7	42.49	26.21	1.254	3	3	29.56	114
Control vs. Resistant	68.7	93.75	-25.05	1.254	3	3	28.25	114
Treated vs. Resistant	42.49	93.75	-51.26	1.254	3	3	57.81	114
SUV39H1
Control vs. Treated	15.6	7.878	7.727	1.254	3	3	8.715	114
Control vs. Resistant	15.6	14.72	0.8868	1.254	3	3	1	114
Treated vs. Resistant	7.878	14.72	-6.84	1.254	3	3	7.714	114
TACC3
Control vs. Treated	38.31	20.63	17.68	1.254	3	3	19.94	114
Control vs. Resistant	38.31	35.44	2.87	1.254	3	3	3.237	114
Treated vs. Resistant	20.63	35.44	-14.81	1.254	3	3	16.7	114
TUBA1B
Control vs. Treated	296	138.5	157.5	1.254	3	3	177.6	114
Control vs. Resistant	296	263.6	32.37	1.254	3	3	36.51	114
Treated vs. Resistant	138.5	263.6	-125.1	1.254	3	3	141.1	114
TUBB4B
Control vs. Treated	477.3	280.3	197	1.254	3	3	222.2	114
Control vs. Resistant	477.3	509.1	-31.76	1.254	3	3	35.82	114
Treated vs. Resistant	280.3	509.1	-228.8	1.254	3	3	258.1	114
TYMS
Control vs. Treated	138.9	48.85	90.09	1.254	3	3	101.6	114
Control vs. Resistant	138.9	88.16	50.77	1.254	3	3	57.27	114
Treated vs. Resistant	48.85	88.16	-39.32	1.254	3	3	44.34	114
WDR76
Control vs. Treated	13.57	7.183	6.39	1.254	3	3	7.207	114
Control vs. Resistant	13.57	11.34	2.232	1.254	3	3	2.518	114
Treated vs. Resistant	7.183	11.34	-4.158	1.254	3	3	4.689	114
XRCC2
Control vs. Treated	15.41	9.637	5.769	1.254	3	3	6.507	114
Control vs. Resistant	15.41	8.944	6.462	1.254	3	3	7.288	114
Treated vs. Resistant	9.637	8.944	0.6925	1.254	3	3	0.781	114
ZNF703
Control vs. Treated	13.71	5.645	8.061	1.254	3	3	9.092	114
Control vs. Resistant	13.71	24.23	-10.52	1.254	3	3	11.87	114
Treated vs. Resistant	5.645	24.23	-18.58	1.254	3	3	20.96	114
ZWINT
Control vs. Treated	75.01	27.26	47.75	1.254	3	3	53.85	114
Control vs. Resistant	75.01	64.27	10.74	1.254	3	3	12.11	114
Treated vs. Resistant	27.26	64.27	-37.01	1.254	3	3	41.74	114
